# Supplementary material for: PDE6D Mediates Trafficking of Prenylated Proteins NIM1K and UBL3 to Primary Cilia
Source: Cells. 2023 Jan 13;12(2):312. doi: 10.3390/cells12020312 (PMC9857354; doi:10.3390/cells12020312)
Supplement: Supplementary file 1 [file cells-12-00312-s001.zip]

Archive with 4 entries (4 files):
- Supplementary_Materials.pdf
- Table_S1.xlsx
- Table_S2.xlsx
- Table_S3.xlsx
