# Supplementary material for: PDE6D Mediates Trafficking of Prenylated Proteins NIM1K and UBL3 to Primary Cilia
Source: Cells. 2023 Jan 13;12(2):312. doi: 10.3390/cells12020312 (PMC9857354; doi:10.3390/cells12020312)
Supplement: Supplementary file 1 [file cells-12-00312-s001.zip › Table_S1.xlsx]

## Sheet: HEK293T
Symbol color	Protein complex	Protein IDs	Majority protein IDs	Protein names	Gene names	Peptides	Razor + unique peptides	Unique peptides	Sequence coverage [%]	Unique + razor sequence coverage [%]	Unique sequence coverage [%]	Mol. weight [kDa]	Q-value	Score	Intensity	MS/MS count	Student's T-test p-value PDE6D_RAF1	Student's T-test q-value PDE6D_RAF1	Student's T-test Difference PDE6D_RAF1	Student's T-test Test statistic PDE6D_RAF1	PDE6D_x/y_RAF1 Significance A	PDE6D_x/y_RAF1	PDE6D	RAF1
		O43924	O43924	Retinal rod rhodopsin-sensitive cGMP 3,5-cyclic phosphodiesterase subunit delta	PDE6D	20	20	20	60	60	60	17.42	0	323.31	40.6142	2816	2.60643e-10	0	13.3667	34.6915	0.0549348	13.6585	37.9314	24.2729
		O95164	O95164	Ubiquitin-like protein 3	UBL3	9	9	9	82.1	82.1	82.1	13.157	0	278.5	30.2343	39	6.63537e-16	0	26.7439	174.076	0.0136774	26.6568	26.6568	0
	*	P50150	P50150	Guanine nucleotide-binding protein G(I)/G(S)/G(O) subunit gamma-4	GNG4	3	3	3	64	64	64	8.3887	0	40.447	29.026	21	7.40638e-13	0	25.394	72.3643	0.01534	25.6895	25.6895	0
	*	P59768	P59768	Guanine nucleotide-binding protein G(I)/G(S)/G(O) subunit gamma-2	GNG2	4	4	4	62	62	62	7.8501	0	9.2727	27.2502	9	0.00198992	0.004	19.5076	3.99457	0.0185039	24.074	24.074	0
		P60953	P60953	Cell division control protein 42 homolog	CDC42	4	3	3	25.7	19.9	19.9	21.258	0	17.647	27.5903	11	7.90024e-13	0	24.0523	71.782	0.0191415	23.7774	23.7774	0
		P61224;A6NIZ1;O95716	P61224;A6NIZ1	Ras-related protein Rap-1b;Ras-related protein Rap-1b-like protein	RAP1B	11	11	4	60.9	60.9	29.3	20.825	0	266.23	31.4443	49	0.00177543	0.00222222	20.0279	4.07659	0.0110858	28.3894	28.3894	0
		P61586;P08134;P62745	P61586;P08134	Transforming protein RhoA;Rho-related GTP-binding protein RhoC	RHOA;RHOC	7	7	7	32.6	32.6	32.6	21.768	0	62.529	28.3266	30	1.18973e-11	0	24.6738	51.1087	0.016357	25.1414	25.1414	0
		P62070;P10301	P62070	Ras-related protein R-Ras2	RRAS2	7	7	7	41.7	41.7	41.7	23.399	0	17.538	25.6342	11	0.00199111	0.00387097	18.5465	3.99414	0.0208677	23.0145	23.0145	0
		P62834	P62834	Ras-related protein Rap-1A	RAP1A	9	2	2	46.7	15.2	15.2	20.987	0	5.1703	26.353	4	0.00198774	0.00413793	18.7674	3.99535	0.0200373	23.3745	23.3745	0
	*	P63218	P63218	Guanine nucleotide-binding protein G(I)/G(S)/G(O) subunit gamma-5	GNG5	6	6	6	48.5	48.5	48.5	7.3184	0	49.941	31.231	36	1.92431e-13	0	27.2277	85.6596	0.0127239	27.2583	27.2583	0
		P84095;P63000;P60763;P15153;P17081;Q9H4E5	P84095	Rho-related GTP-binding protein RhoG	RHOG	15	15	14	74.3	74.3	68.6	21.308	0	323.31	31.3106	68	3.82119e-11	0	27.7271	44.1518	0.0128758	27.1599	27.1599	0
		Q92834	Q92834	X-linked retinitis pigmentosa GTPase regulator	RPGR	35	35	35	41.2	41.2	41.2	113.39	0	323.31	32.1968	177	0.000102882	0.000190476	24.8491	6.41525	0.0104553	28.8639	28.8639	0
	#	Q96IG2	Q96IG2	F-box/LRR-repeat protein 20	FBXL20	12	12	10	37.6	37.6	33.5	48.423	0	85.913	28.0899	25	5.13054e-14	0	24.7	101.065	0.0174299	24.5939	24.5939	0
		P02545	P02545	Prelamin-A/C;Lamin-A/C	LMNA	28	26	26	44.6	43.2	43.2	74.139	0	176.27	29.4536	72	0.0132755	0.0116571	13.5384	2.7126	0.102373	6.58585	25.8573	19.2715
		P20700	P20700	Lamin-B1	LMNB1	50	40	40	64.2	58.7	58.7	66.408	0	323.31	33.4007	196	0.0103174	0.00894118	12.3278	2.8761	0.0812807	9.33167	29.8894	20.5577
		P51157	P51157	Ras-related protein Rab-28	RAB28	31	31	31	78.3	78.3	78.3	24.841	0	323.31	40.3321	2601	0.000357149	0.000173913	7.97873	5.3162	0.102033	6.62664	29.0987	22.4721
		Q03252	Q03252	Lamin-B2	LMNB2	84	84	74	89.2	89.2	84.2	69.948	0	323.31	37.2553	696	0.00013451	0.000181818	20.4517	6.16674	0.0357467	18.0128	33.7037	15.6909
		Q8IW50	Q8IW50	Protein FAM219A	FAM219A	7	7	7	57.8	57.8	57.8	20.399	0	323.31	31.2005	74	2.97293e-14	0	27.6297	108.204	0.0124064	27.4672	27.4672	0
		Q9NRR6	Q9NRR6	72 kDa inositol polyphosphate 5-phosphatase	INPP5E	22	22	22	42.4	42.4	42.4	70.205	0	323.31	30.1965	68	8.80883e-11	0	26.0486	39.7578	0.0159584	25.3526	25.3526	0
		O60684;O15131	O60684	Importin subunit alpha-7	KPNA6	12	12	8	27.8	27.8	20.9	60.029	0	264.62	27.8339	20	8.9528e-12	0	23.6521	52.9629	0.0194026	23.6583	23.6583	0
		P36404	P36404	ADP-ribosylation factor-like protein 2	ARL2	5	5	5	31	31	31	20.878	0	21.956	26.6747	10	7.95835e-11	0	23.3175	40.2679	0.021489	22.753	22.753	0
		P36405	P36405	ADP-ribosylation factor-like protein 3	ARL3	13	13	13	86.8	86.8	86.8	20.455	0	282.97	30.9433	67	2.3176e-14	0	27.5952	111.627	0.0125876	27.3474	27.3474	0
		P48634	P48634	Protein PRRC2A	PRRC2A	1	1	1	0.8	0.8	0.8	228.86	0.0017007	3.874	31.6829	24	7.01829e-11	0	26.227	40.9084	0.0136126	26.6964	26.6964	0
		P49591	P49591	Serine--tRNA ligase, cytoplasmic	SARS	11	11	11	31.3	31.3	31.3	58.777	0	76.094	27.8158	21	0.000739334	0.000615385	19.3432	4.73223	0.0208454	23.024	23.024	0
		P52294	P52294	Importin subunit alpha-5;Importin subunit alpha-5, N-terminally processed	KPNA1	6	2	2	8.7	1.9	1.9	60.221	0	18.212	26.4093	3	0.0200018	0.0452222	13.6336	2.44893	0.0221629	22.4764	22.4764	0
	*	P62873	P62873	Guanine nucleotide-binding protein G(I)/G(S)/G(T) subunit beta-1	GNB1	20	13	12	75.3	51.8	42.6	37.377	0	323.31	33.1701	102	2.55453e-13	0	29.3892	82.6763	0.0101943	29.0676	29.0676	0
	*	P62879;Q9BRK4	P62879	Guanine nucleotide-binding protein G(I)/G(S)/G(T) subunit beta-2	GNB2	21	21	10	75.3	75.3	47.9	37.331	0	323.31	34.1798	180	0.000408944	0.000166667	20.8028	5.20451	0.0461596	15.4663	30.7008	15.2345
	#	P63208	P63208	S-phase kinase-associated protein 1	SKP1	4	4	4	31.3	31.3	31.3	18.658	0	121.87	27.2591	21	3.11719e-11	0	23.3577	45.2942	0.0202695	23.2726	23.2726	0
		Q0P5N6	Q0P5N6	ADP-ribosylation factor-like protein 16	ARL16	4	4	4	31.5	31.5	31.5	20.936	0	11.558	26.2858	5	2.18901e-12	0	22.803	63.1831	0.0220836	22.5086	22.5086	0
		Q15013	Q15013	MAD2L1-binding protein	MAD2L1BP	5	5	5	28.1	28.1	28.1	31.051	0	102.5	26.341	12	6.23049e-13	0	22.9795	73.9473	0.0211995	22.874	22.874	0
		Q9BXI6	Q9BXI6	TBC1 domain family member 10A	TBC1D10A	6	6	6	13	13	13	57.117	0	31.777	27.6691	8	0.00198753	0.00428571	19.4832	3.99543	0.0183195	24.1614	24.1614	0
	*	Q9HAV0	Q9HAV0	Guanine nucleotide-binding protein subunit beta-4	GNB4	19	11	11	72.6	50.6	50.6	37.567	0	323.31	30.8455	73	3.32715e-13	0	27.1438	79.9871	0.013023	27.0655	27.0655	0

## Sheet: mIMCD3
Symbol color	Protein complex	Protein IDs	Majority protein IDs	Protein names	Gene names	Peptides	Razor + unique peptides	Unique peptides	Sequence coverage [%]	Unique + razor sequence coverage [%]	Unique sequence coverage [%]	Mol. weight [kDa]	Q-value	Score	Intensity	MS/MS count	Student's T-test p-value PDE6D_Raf1	Student's T-test q-value PDE6D_Raf1	Student's T-test Difference PDE6D_Raf1	Student's T-test Test statistic PDE6D_Raf1	PDE6D_x/y_Raf1 Significance A	PDE6D_x/y_Raf1	PDE6D	Raf1
		O55057	O55057	Retinal rod rhodopsin-sensitive cGMP 3,5-cyclic phosphodiesterase subunit delta	Pde6d	8	8	8	39.3	39.3	39.3	17.348	0	242.66	37.5474	1294	0.0110769	0.00147826	18.6527	3.0625	0.148192	13.3029	36.9995	23.6966
		P16330	P16330	2,3-cyclic-nucleotide 3-phosphodiesterase	Cnp	12	12	12	29.8	29.8	29.8	47.123	0	97.468	29.5979	39	0.0182973	0.00585185	17.7932	2.6788	0.237524	7.50108	29.412	21.911
		P51150	P51150	Ras-related protein Rab-7a	Rab7a	8	8	8	51.7	51.7	51.7	23.489	0	116.5	28.5507	23	1.24073e-10	0	28.2544	80.4619	0.0285564	28.3949	28.3949	0
		P61027;Q9DD03;Q9D1G1;P62821;P61028;P55258;Q8K386	P61027	Ras-related protein Rab-10	Rab10	7	7	7	40	40	40	22.541	0	76.658	29.2732	21	7.94569e-12	0	29.0228	127.239	0.0261437	29.0686	29.0686	0
	#	Q7TQF2	Q7TQF2	F-box only protein 10	Fbxo10	37	37	37	50.4	50.4	50.4	104.48	0	323.31	32.9441	195	7.75308e-15	0	32.8222	404.073	0.0156233	32.817	32.817	0
		Q8BHI9	Q8BHI9	Serine/threonine-protein kinase NIM1	Nim1k	11	11	11	30.3	30.3	30.3	49.777	0	99.703	28.9992	36	1.46409e-12	0	28.8308	168.685	0.0267077	28.9066	28.9066	0
		Q99JI6;P62835	Q99JI6;P62835	Ras-related protein Rap-1b;Ras-related protein Rap-1A	Rap1b;Rap1a	3	3	3	20.7	20.7	20.7	20.825	0	23.888	27.4735	6	6.39694e-10	0	26.9789	61.1993	0.0341438	26.9996	26.9996	0
	#	Q9CZV8	Q9CZV8	F-box/LRR-repeat protein 20	Fbxl20	17	17	16	56.9	56.9	54.4	48.396	0	323.31	32.0736	94	2.85592e-11	0	31.7647	102.797	0.0180837	31.7817	31.7817	0
	*	Q9JMF3	Q9JMF3	Guanine nucleotide-binding protein G(I)/G(S)/G(O) subunit gamma-13	Gng13	2	2	2	37.3	37.3	37.3	7.9793	0	12.418	25.637	4	0.0121048	0.00192308	18.9643	2.99353	0.0431952	25.0943	25.0943	0
		Q9R0X5	Q9R0X5	X-linked retinitis pigmentosa GTPase regulator	Rpgr	38	38	38	57	57	57	111.8	0	323.31	34.0326	279	0.00675523	0	22.5211	3.45738	0.158655	12.5253	33.9074	21.3821
		Q9Z2M6	Q9Z2M6	Ubiquitin-like protein 3	Ubl3	9	9	9	82.1	82.1	82.1	13.18	0	106.73	32.4698	102	0.0104204	0.00151111	20.5937	3.11031	0.191333	10.292	32.0571	21.7651
		P14733	P14733	Lamin-B1	Lmnb1	38	31	31	57.3	51.7	51.7	66.785	0	323.31	32.9114	138	2.38022e-13	0	32.6853	228.343	0.015653	32.8037	32.8037	0
		P21619	P21619	Lamin-B2	Lmnb2	50	50	43	71.6	71.6	66.1	67.317	0	323.31	36.2798	639	0.00416746	0	20.2297	3.86283	0.118792	15.7091	36.094	20.3849
		P48678	P48678	Prelamin-A/C;Lamin-A/C	Lmna	33	31	31	55.9	54.6	54.6	74.237	0	323.31	31.8767	124	1.77103e-06	0	6.76283	16.1821	0.251012	6.74526	31.7356	24.9904
		Q99KL7	Q99KL7	Ras-related protein Rab-28	Rab28	11	11	11	54.3	54.3	54.3	24.728	0	323.31	35.0366	132	5.48121e-13	0	34.8881	198.703	0.011287	35.0442	35.0442	0
		Q9JII1	Q9JII1	72 kDa inositol polyphosphate 5-phosphatase	Inpp5e	28	28	28	49.3	49.3	49.3	71.914	0	323.31	33.6497	234	7.28603e-13	0	33.4881	189.495	0.0143735	33.3977	33.3977	0
		Q9Z0P4	Q9Z0P4	Paralemmin-1	Palm	13	13	13	44.4	44.4	44.4	41.614	0	249.5	29.5785	38	8.26737e-11	0	29.2268	86.0988	0.0249856	29.4107	29.4107	0
		O08808	O08808	Protein diaphanous homolog 1	Diaph1	3	3	3	2.7	2.7	2.7	139.34	0	19.307	24.2301	5	0.0120089	0.00208333	18.1358	2.99969	0.0485463	24.1159	24.1159	0
	^	O35864	O35864	COP9 signalosome complex subunit 5	Cops5	3	3	3	7.8	7.8	7.8	37.548	0	18.51	25.6944	7	4.74386e-12	0	25.4852	138.664	0.0416589	25.3932	25.3932	0
	^	O88543	O88543	COP9 signalosome complex subunit 3	Cops3	3	3	3	8.5	8.5	8.5	47.832	0	30.821	25.04	7	0.0120189	0.00204082	18.6452	2.99904	0.0454581	24.6693	24.6693	0
	^	O88544	O88544	COP9 signalosome complex subunit 4	Cops4	6	6	6	17	17	17	46.284	0	43.808	27.8235	15	1.11085e-12	0	27.335	176.631	0.0329516	27.2806	27.2806	0
		P34884	P34884	Macrophage migration inhibitory factor	Mif	2	2	2	13.9	13.9	13.9	12.504	0	11.811	26.6505	5	0.00837344	0.000372093	19.7094	3.28361	0.0389015	25.9529	25.9529	0
		P50096	P50096	Inosine-5-monophosphate dehydrogenase 1	Impdh1	2	2	2	4.5	4.5	4.5	55.278	0	17.541	26.2205	4	7.21517e-12	0	26.0405	129.301	0.0380192	26.1388	26.1388	0
		P58802	P58802	TBC1 domain family member 10A	Tbc1d10a	18	18	18	47	47	47	56.202	0	323.31	32.4184	91	8.77613e-13	0	32.2146	183.708	0.0167554	32.3245	32.3245	0
	^	P61202	P61202	COP9 signalosome complex subunit 2	Cops2	6	6	6	18.1	18.1	18.1	51.596	0	41.429	26.5051	9	0.0120055	0.00212766	19.9841	2.99991	0.035892	26.6019	26.6019	0
	*	P62874	P62874	Guanine nucleotide-binding protein G(I)/G(S)/G(T) subunit beta-1	Gnb1	14	14	8	63.8	63.8	35.6	37.377	0	263.62	30.9873	74	0.0420052	0.00942857	12.5475	2.06894	0.247629	6.93272	30.638	23.7053
	*	P62880	P62880	Guanine nucleotide-binding protein G(I)/G(S)/G(T) subunit beta-2	Gnb2	12	7	4	43.5	24.4	16.5	37.331	0	99.608	29.2384	26	1.95405e-10	0	28.8784	74.5907	0.0265159	28.9614	28.9614	0
		Q32M21;Q9EST1;Q5Y4Y6	Q32M21;Q9EST1;Q5Y4Y6	Gasdermin-A2;Gasdermin-A;Gasdermin-A3	Gsdma2;Gsdma;Gsdma3	2	2	2	4.7	4.7	4.7	49.843	0	11.356	26.2466	4	7.69477e-11	0	25.6075	87.1357	0.0399151	25.7435	25.7435	0
		Q61176	Q61176	Arginase-1	Arg1	2	2	2	5.9	5.9	5.9	34.807	0	12.612	27.2561	9	0.0103973	0.00154545	19.8942	3.11205	0.0376474	26.2182	26.2182	0
		Q62318	Q62318	Transcription intermediary factor 1-beta	Trim28	5	5	5	7.8	7.8	7.8	88.846	0	35.337	25.2235	8	6.03398e-15	0	24.9402	421.313	0.0440481	24.932	24.932	0
		Q7TPR4;Q9JI91;O88990	Q7TPR4	Alpha-actinin-1	Actn1	11	11	6	17.4	17.4	10.4	103.07	0	85.096	25.6078	14	0.012239	0.00188679	18.7618	2.985	0.0479057	24.2283	24.2283	0
		Q80YR9;Q66JV4	Q80YR9;Q66JV4	RNA-binding protein 12B-A;RNA-binding protein 12B-B	Rbm12b1;Rbm12b2	7	7	7	8.6	8.6	8.6	96.594	0	39.793	26.0346	11	9.61317e-13	0	25.9751	180.939	0.0383542	26.0678	26.0678	0
		Q8BGR6	Q8BGR6	ADP-ribosylation factor-like protein 15	Arl15	6	6	6	48	48	48	22.905	0	43.485	27.4373	18	1.70817e-11	0	27.1475	111.995	0.0338506	27.068	27.068	0
		Q8K4L4	Q8K4L4	Protein POF1B	Pof1b	3	3	3	5.3	5.3	5.3	67.784	0	17.316	24.9917	6	0.0887385	0.0278065	12.8158	1.52757	0.0459952	24.5709	24.5709	0
	^	Q8VBV7	Q8VBV7	COP9 signalosome complex subunit 8	Cops8	2	2	2	13.4	13.4	13.4	23.255	0	15.464	25.7741	5	1.49101e-11	0	25.5828	114.563	0.0403236	25.6603	25.6603	0
	^	Q99LD4	Q99LD4	COP9 signalosome complex subunit 1	Gps1	3	3	3	7.2	7.2	7.2	53.442	0	18.273	25.5972	6	2.89398e-13	0	25.433	221.024	0.0411958	25.4851	25.4851	0
	^	Q9CZ04	Q9CZ04	COP9 signalosome complex subunit 7a	Cops7a	3	3	3	18.9	18.9	18.9	30.224	0	21.148	25.4966	3	0.0120221	0.002	19.07	2.99884	0.0425578	25.2172	25.2172	0
		Q9D0J4	Q9D0J4	ADP-ribosylation factor-like protein 2	Arl2	4	4	4	27.2	27.2	27.2	20.864	0	27.086	25.4245	6	0.0120588	0.00196078	18.9977	2.99648	0.0424983	25.2288	25.2288	0
		Q9JHL1	Q9JHL1	Na(+)/H(+) exchange regulatory cofactor NHE-RF2	Slc9a3r2	7	7	7	24.6	24.6	24.6	37.402	0	53.396	28.1954	17	2.21905e-13	0	27.9159	231.027	0.0300234	28.0081	28.0081	0
	#	Q9WTX5	Q9WTX5	S-phase kinase-associated protein 1	Skp1	11	11	11	68.7	68.7	68.7	18.672	0	207.85	31.0346	65	0.0365717	0.00836364	12.949	2.16919	0.244512	7.10669	30.8336	23.7269
	#	Q9WTX6	Q9WTX6	Cullin-1	Cul1	21	21	21	32.7	32.7	32.7	89.69	0	171.6	29.8153	62	6.1427e-13	0	29.6646	194.965	0.0241868	29.6544	29.6544	0
		Q9WUL7	Q9WUL7	ADP-ribosylation factor-like protein 3	Arl3	17	17	17	83	83	83	20.486	0	323.31	35.7963	337	0.0012753	0	29.63	4.96065	0.01032	35.641	35.641	0

## Sheet: Combined
Symbol color	Protein complex	Protein names	Gene names	C-term sequence	Prenylation moiety
		Ubiquitin-like protein 3	UBL3	TGESNCCVIL	Geranylgeranyl
	*	Guanine nucleotide-binding protein G(I)/G(S)/G(O) subunit gamma-4	GNG4	REKKFFCTIL	Geranylgeranyl
	*	Guanine nucleotide-binding protein G(I)/G(S)/G(O) subunit gamma-2	GNG2	REKKFFCAIL	Geranylgeranyl
		Cell division control protein 42 homolog	CDC42	PKKSRRCVLL	Geranylgeranyl
		Ras-related protein Rap-1b;Ras-related protein Rap-1b-like protein	RAP1B	ARKKSSCQLL	Geranylgeranyl
		Transforming protein RhoA;Rho-related GTP-binding protein RhoC	RHOA;RHOC	GKKKSGCLVL	Geranylgeranyl
		Ras-related protein R-Ras2	RRAS2	DKKGCHCVIF	Geranylgeranyl
		Ras-related protein Rap-1A	RAP1A	KPKKKSCLLL	Geranylgeranyl
	*	Guanine nucleotide-binding protein G(I)/G(S)/G(O) subunit gamma-5	GNG5	FRPQKVCSFL	Geranylgeranyl
		Rho-related GTP-binding protein RhoG	RHOG	IKRGRSCILL	Geranylgeranyl
		X-linked retinitis pigmentosa GTPase regulator	RPGR	ERRSKSCTIL	Geranylgeranyl
	#	F-box/LRR-repeat protein 20	FBXL20	QRFCRCCIIL	Geranylgeranyl
		2,3-cyclic-nucleotide 3-phosphodiesterase	Cnp	GGAMQICTII	Geranylgeranyl
		Ras-related protein Rab-7a	Rab7a	AKASAESCSC	Geranylgeranyl
		Ras-related protein Rab-10	Rab10	GVTGWKSKCC	Geranylgeranyl
	#	F-box only protein 10	Fbxo10	SNRSIFCTIL	Geranylgeranyl
		Serine/threonine-protein kinase NIM1	Nim1k	RHTSKFCSIL	Geranylgeranyl
	*	Guanine nucleotide-binding protein G(I)/G(S)/G(O) subunit gamma-13	Gng13	WVEKAKCTIL	Geranylgeranyl
		Prelamin-A/C;Lamin-A/C	LMNA	TQSPQNCSIM	Farnesyl
		Lamin-B1	LMNB1	RASNRSCAIM	Farnesyl
		Ras-related protein Rab-28	RAB28	PPRSSMCAVQ	Farnesyl
		Lamin-B2	LMNB2	RTTSRGCYVM	Farnesyl
		Protein FAM219A	FAM219A	ATSSTACHIQ	Farnesyl
		72 kDa inositol polyphosphate 5-phosphatase	INPP5E	QNSSTICSVS	Farnesyl
		Paralemmin-1	Palm	KPRCRCCSVM	Farnesyl
		Importin subunit alpha-7	KPNA6	PEAPMEGFQL	No
		ADP-ribosylation factor-like protein 2	ARL2	DISSRIFTAD	No
		ADP-ribosylation factor-like protein 3	ARL3	VCKNVNAKKK	No
		Protein PRRC2A	PRRC2A	DKEPGLPPPR	No
		Serine--tRNA ligase, cytoplasmic	SARS	RLQNMEVTDA	No
		Importin subunit alpha-5;Importin subunit alpha-5, N-terminally processed	KPNA1	CEAPMEGFQL	No
	*	Guanine nucleotide-binding protein G(I)/G(S)/G(T) subunit beta-1	GNB1	SWDSFLKIWN	No
	*	Guanine nucleotide-binding protein G(I)/G(S)/G(T) subunit beta-2	GNB2	SWDSFLKIWN	No
	#	S-phase kinase-associated protein 1	SKP1	RKENQWCEEK	No
		ADP-ribosylation factor-like protein 16	ARL16	WLQATHRAND	No
		MAD2L1-binding protein	MAD2L1BP	APVTFKGFRE	No
		TBC1 domain family member 10A	TBC1D10A	TSQESEDTYL	No
	*	Guanine nucleotide-binding protein subunit beta-4	GNB4	SWDSFLRIWN	No
		Protein diaphanous homolog 1	Diaph1	EAKELVGRAS	No
	^	COP9 signalosome complex subunit 5	Cops5	DKLFNQINVA	No
	^	COP9 signalosome complex subunit 3	Cops3	DSGNKPSSYS	No
	^	COP9 signalosome complex subunit 4	Cops4	AQAMEAQMAQ	No
		Macrophage migration inhibitory factor	Mif	NVGWNGSTFA	No
		Inosine-5-monophosphate dehydrogenase 1	Impdh1	GLHSYEKRLY	No
	^	COP9 signalosome complex subunit 2	Cops2	LNQAVVSKLA	No
		Gasdermin-A2;Gasdermin-A;Gasdermin-A3	Gsdma2;Gsdma;Gsdma3	SLLHLLSRDS	No
		Arginase-1	Arg1	PGTDYLKPPK	No
		Transcription intermediary factor 1-beta	Trim28	QELSGPGDGP	No
		Alpha-actinin-1	Actn1	STALYGESDL	No
		RNA-binding protein 12B-A;RNA-binding protein 12B-B	Rbm12b1;Rbm12b2	GPRKVKLSLL	No
		ADP-ribosylation factor-like protein 15	Arl15	EEKDHEAVRM	No
		Protein POF1B	Pof1b	EKTEDKWTCP	No
	^	COP9 signalosome complex subunit 8	Cops8	LTDYVAFLEN	No
	^	COP9 signalosome complex subunit 1	Gps1	NSQSRMSTNM	No
	^	COP9 signalosome complex subunit 7a	Cops7a	RGSAKIWSKSN	No
		Na(+)/H(+) exchange regulatory cofactor NHE-RF2	Slc9a3r2	NRKREIFSNF	No
	#	Cullin-1	Cul1	GEKDTYSYLA	No

## Sheet: Overlap
Symbol color	Protein complex	Protein names	Gene names	C-term sequence	Prenylation moiety
		Ubiquitin-like protein 3	UBL3	TGESNCCVIL	Geranylgeranyl
		Ras-related protein Rap-1A	RAP1A	KPKKKSCLLL	Geranylgeranyl
		Ras-related protein Rap-1b;Ras-related protein Rap-1b-like protein	RAP1B	ARKKSSCQLL	Geranylgeranyl
		X-linked retinitis pigmentosa GTPase regulator	RPGR	ERRSKSCTIL	Geranylgeranyl
	#	F-box/LRR-repeat protein 20	FBXL20	QRFCRCCIIL	Geranylgeranyl
		Prelamin-A/C;Lamin-A/C	LMNA	TQSPQNCSIM	Farnesyl
		Lamin-B1	LMNB1	RASNRSCAIM	Farnesyl
		Ras-related protein Rab-28	RAB28	PPRSSMCAVQ	Farnesyl
		Lamin-B2	LMNB2	RTTSRGCYVM	Farnesyl
		72 kDa inositol polyphosphate 5-phosphatase	INPP5E	QNSSTICSVS	Farnesyl
		ADP-ribosylation factor-like protein 2	ARL2	DISSRIFTAD	No
		ADP-ribosylation factor-like protein 3	ARL3	VCKNVNAKKK	No
	*	Guanine nucleotide-binding protein G(I)/G(S)/G(T) subunit beta-1	GNB1	SWDSFLKIWN	No
	*	Guanine nucleotide-binding protein G(I)/G(S)/G(T) subunit beta-2	GNB2	SWDSFLKIWN	No
	#	S-phase kinase-associated protein 1	SKP1	RKENQWCEEK	No
		TBC1 domain family member 10A	TBC1D10A	TSQESEDTYL	No

## Sheet: Int.>30 either
Symbol color	Protein complex	Protein names	Gene names	C-term sequence	Prenylation moiety
		Ubiquitin-like protein 3	UBL3	TGESNCCVIL	Geranylgeranyl
		Ras-related protein Rap-1b;Ras-related protein Rap-1b-like protein	RAP1B	ARKKSSCQLL	Geranylgeranyl
	*	Guanine nucleotide-binding protein G(I)/G(S)/G(O) subunit gamma-5	GNG5	FRPQKVCSFL	Geranylgeranyl
		Rho-related GTP-binding protein RhoG	RHOG	IKRGRSCILL	Geranylgeranyl
		X-linked retinitis pigmentosa GTPase regulator	RPGR	ERRSKSCTIL	Geranylgeranyl
	#	F-box/LRR-repeat protein 20	Fbxl20	QRFCRCCIIL	Geranylgeranyl
	#	F-box only protein 10	Fbxo10	SNRSIFCTIL	Geranylgeranyl
		Prelamin-A/C;Lamin-A/C	Lmna	TQSPQNCSIM	Farnesyl
		Lamin-B1	LMNB1	RASNRSCAIM	Farnesyl
		Ras-related protein Rab-28	RAB28	PPRSSMCAVQ	Farnesyl
		Lamin-B2	LMNB2	RTTSRGCYVM	Farnesyl
		Protein FAM219A	FAM219A	ATSSTACHIQ	Farnesyl
		72 kDa inositol polyphosphate 5-phosphatase	INPP5E	QNSSTICSVS	Farnesyl
		ADP-ribosylation factor-like protein 3	ARL3	VCKNVNAKKK	No
		Protein PRRC2A	PRRC2A	DKEPGLPPPR	No
	*	Guanine nucleotide-binding protein G(I)/G(S)/G(T) subunit beta-1	GNB1	SWDSFLKIWN	No
	*	Guanine nucleotide-binding protein G(I)/G(S)/G(T) subunit beta-2	GNB2	SWDSFLKIWN	No
	#	S-phase kinase-associated protein 1	Skp1	RKENQWCEEK	No
		TBC1 domain family member 10A	Tbc1d10a	TSQESEDTYL	No
	*	Guanine nucleotide-binding protein subunit beta-4	GNB4	SWDSFLRIWN	No

## Sheet: Int.>30 both
Symbol color	Protein complex	Protein names	Gene names	C-term sequence	Prenylation moiety
		Ubiquitin-like protein 3	UBL3	TGESNCCVIL	Geranylgeranyl
		X-linked retinitis pigmentosa GTPase regulator	RPGR	ERRSKSCTIL	Geranylgeranyl
		Lamin-B1	LMNB1	RASNRSCAIM	Farnesyl
		Ras-related protein Rab-28	RAB28	PPRSSMCAVQ	Farnesyl
		Lamin-B2	LMNB2	RTTSRGCYVM	Farnesyl
		72 kDa inositol polyphosphate 5-phosphatase	INPP5E	QNSSTICSVS	Farnesyl
		ADP-ribosylation factor-like protein 3	ARL3	VCKNVNAKKK	No
	*	Guanine nucleotide-binding protein G(I)/G(S)/G(T) subunit beta-1	GNB1	SWDSFLKIWN	No

## Sheet: Prenylation%
Prenylation percentage (complexes considered as one entity; Figure 1C)	% Geranylgeranylated (x/x proteins)	% Farnesylated (x/x proteins)	% non-prenylated (x/x proteins)			Prenylation percentage (Individual proteins; Figure S1)	% Geranylgeranylated (x/x proteins)	% Farnesylated (x/x proteins)	% non-prenylated (x/x proteins)
HEK293T	38 (10/26)	23 (6/26)	39 (10/26)			HEK293T	39 (12/31)	19 (6/31)	42 (13/31)
mIMCD3	30 (9/30)	20 (6/30)	50 (15/30)			mIMCD3	24 (10/41)	15 (6/41)	61 (25/41)
Combined	33 (14/42)	17 (7/42)	50 (21/42)			Combined	32 (18/57)	12 (7/57)	56 (32/57)
Overlap	43 (6/14)	36 (5/14)	21 (3/14)			Overlap	31 (5/16)	31 (5/16)	38 (6/16)
Int.>30 either	40 (6/15)	40 (6/15)	20 (3/15)			Int.>30 either	35 (7/20)	30 (6/20)	35 (7/20)
Int.>30 both	38 (3/8)	50 (4/8)	12 (1/8)			Int.>30 both	25 (2/8)	50 (4/8)	25 (2/8)
RAF1 HEK293T	1 (1/132)	2 (3/132)	97 (128/132)			RAF1 HEK293T	1 (1/162)	2 (3/162)	97 (158/162)
RAF1 mIMCD3	1 (1/113)	1 (1/113)	98 (111/113)			RAF1 mIMCD3	1 (1/117)	1 (1/117)	98 (115/117)
