# Supplementary material for: PDE6D Mediates Trafficking of Prenylated Proteins NIM1K and UBL3 to Primary Cilia
Source: Cells. 2023 Jan 13;12(2):312. doi: 10.3390/cells12020312 (PMC9857354; doi:10.3390/cells12020312)
Supplement: Supplementary file 1 [file cells-12-00312-s001.zip › Table_S2.xlsx]

## Sheet: HEK293T
Symbol color	Protein complex	Protein IDs	Majority protein IDs	Protein names	Gene names	Cterm sequence	Prenylation Moiety	Peptides	Razor + unique peptides	Unique peptides	Sequence coverage [%]	Unique + razor sequence coverage [%]	Unique sequence coverage [%]	Mol. weight [kDa]	Q-value	Score	Intensity	MS/MS count	Student's T-test p-value PDE6D_RAF1	Student's T-test q-value PDE6D_RAF1	Student's T-test Difference PDE6D_RAF1	Student's T-test Test statistic PDE6D_RAF1	PDE6D_x/y_RAF1	PDE6D	RAF1
		P04049	P04049	RAF proto-oncogene serine/threonine-protein kinase	RAF1	LTTSPRLPVF		73	73	62	83.5	83.5	73.6	73.051	0	323.31	37.6033	2167	4.88334e-05	0.000135593	-22.386	-7.14399	-19.6147	15.374	34.9888
		O00165	O00165	HCLS1-associated protein X-1	HAX1	LFLGRWFRSR		8	8	8	46.2	46.2	46.2	31.62	0	49.305	27.8521	44	1.59862e-14	0	-23.4928	-116.934	-23.735	0	23.735
		O00170	O00170	AH receptor-interacting protein	AIP	KARFRGIFSH		3	3	3	12.1	12.1	12.1	37.636	0	10.659	23.9759	9	2.74136e-17	0	-20.7111	-259.271	-20.6887	0	20.6887
	&	O00231	O00231	26S proteasome non-ATPase regulatory subunit 11	PSMD11	SLYNKAKKLT		7	7	7	19.2	19.2	19.2	47.463	0	33.787	26.6859	27	1.48008e-13	0	-21.087	-88.5194	-21.235	0	21.235
	&	O00232	O00232	26S proteasome non-ATPase regulatory subunit 12	PSMD12	AKEEMIHNLQ		8	8	8	25	25	25	52.904	0	32.11	26.1813	35	0.00198044	0.00163855	-16.5797	-3.99799	-20.4906	0	20.4906
		O00264	O00264	Membrane-associated progesterone receptor component 1	PGRMC1	PKDESARKND		8	8	7	45.6	45.6	41	21.671	0	22.975	27.3518	26	0.00197533	0.00188889	-16.979	-3.99984	-21.1765	0	21.1765
		O00483	O00483	Cytochrome c oxidase subunit NDUFA4	NDUFA4	SKLKKERPDF		4	4	4	46.9	46.9	46.9	9.3697	0	9.8663	28.3141	21	5.35387e-13	0	-23.0238	-75.3642	-22.9594	0	22.9594
		O14654	O14654	Insulin receptor substrate 4	IRS4	NQFDSPKRGR		44	44	44	43.8	43.8	43.8	133.77	0	323.31	30.0129	271	0.000293928	0.000322581	-22.2972	-5.47943	-26.3198	0	26.3198
		O14744	O14744	Protein arginine N-methyltransferase 5;Protein arginine N-methyltransferase 5, N-terminally processed	PRMT5	PTGRSYTIGL		23	23	23	38.3	38.3	38.3	72.683	0	151.09	30.8697	219	2.39914e-16	0	-27.3342	-197.686	-27.3141	0	27.3141
	&	O14818;Q8TAA3	O14818;Q8TAA3	Proteasome subunit alpha type-7;Proteasome subunit alpha type-7-like	PSMA7;PSMA8	NEKKKQKKAS		7	7	7	40.3	40.3	40.3	27.887	0	17.966	26.1308	18	3.02206e-14	0	-21.8981	-107.982	-21.7942	0	21.7942
		O14980	O14980	Exportin-1	XPO1	PHEIPEEMCD		18	18	18	23.2	23.2	23.2	123.38	0	216.6	27.7833	60	0.0199847	0.006112	-12.2086	-2.44947	-20.2983	0	20.2983
	&	O43242	O43242	26S proteasome non-ATPase regulatory subunit 3	PSMD3	MAEDDDDSFP		16	16	16	33.5	33.5	33.5	60.977	0	48.08	27.5292	62	0.0134942	0.00383333	-13.6321	-2.70205	-21.9264	0	21.9264
		O43592	O43592	Exportin-T	XPOT	LKVFFQRAKP		11	11	11	15.8	15.8	15.8	109.96	0	29.235	26.0377	28	0.0199938	0.00947059	-12.3173	-2.44919	-20.3817	0	20.3817
		Q99880;Q99879;Q99877;Q93079;Q5QNW6;P62807;P58876;P57053;O60814;Q16778;P33778;P23527;P06899;Q8N257;Q96A08	Q99880;Q99879;Q99877;Q93079;Q5QNW6;P62807;P58876;P57053;O60814;Q16778;P33778;P23527;P06899;Q8N257;Q96A08	Histone H2B type 1-L;Histone H2B type 1-M;Histone H2B type 1-N;Histone H2B type 1-H;Histone H2B type 2-F;Histone H2B type 1-C/E/F/G/I;Histone H2B type 1-D;Histone H2B type F-S;Histone H2B type 1-K;Histone H2B type 2-E;Histone H2B type 1-B;Histone H2B type 1-O;Histone H2B type 1-J;Histone H2B type 3-B;Histone H2B type 1-A	HIST1H2BL;HIST1H2BM;HIST1H2BN;HIST1H2BH;HIST2H2BF;HIST1H2BC;HIST1H2BD;H2BFS;HIST1H2BK;HIST2H2BE;HIST1H2BB;HIST1H2BO;HIST1H2BJ;HIST3H2BB;HIST1H2BA	KAVTKYTSSK		5	5	5	41.3	41.3	41.3	13.952	0	36.044	26.7035	15	0.0363533	0.0209512	-13.7588	-2.06576	-22.4701	0	22.4701
		O60884	O60884	DnaJ homolog subfamily A member 2	DNAJA2	HGPGVQCAHQ	Farnesyl	20	20	20	51	51	51	45.745	0	183.23	30.3473	175	0.00817081	0.00252991	-14.9217	-3.0287	-8.19077	18.4804	26.6711
		O75223	O75223	Gamma-glutamylcyclotransferase	GGCT	IIKKGETQTL		3	3	3	18.1	18.1	18.1	21.007	0	8.1291	24.4379	8	0.00198348	0.00174713	-16.7927	-3.99689	-20.9174	0	20.9174
		O95816	O95816	BAG family molecular chaperone regulator 2	BAG2	LQQNAESRFN		9	9	9	46.9	46.9	46.9	23.772	0	88.807	28.2606	66	0.000709368	0.0004375	-20.5217	-4.76442	-24.9911	0	24.9911
		O95831	O95831	Apoptosis-inducing factor 1, mitochondrial	AIFM1	VAKLFNIHED		31	31	31	49.9	49.9	49.9	66.9	0	323.31	30.9341	313	0.0121557	0.00346218	-10.9454	-2.76961	-6.89406	19.7679	26.6619
		P00367;P49448	P00367	Glutamate dehydrogenase 1, mitochondrial	GLUD1	VYNEAGVTFT		7	7	7	22.6	22.6	22.6	61.397	0	21.41	24.9896	18	2.8072e-14	0	-20.2692	-108.983	-20.4061	0	20.4061
	$	P04350	P04350	Tubulin beta-4A chain	TUBB4A	FEEEAEEEVA		25	3	2	62.2	10.4	6.3	49.585	0	18.711	26.1017	28	0.0200201	0.0131081	-13.2151	-2.44834	-21.5316	0	21.5316
		P04792	P04792	Heat shock protein beta-1	HSPB1	AAKSDETAAK		4	4	4	25.9	25.9	25.9	22.782	0	46.144	26.2301	19	6.31894e-15	0	-21.5948	-131.327	-21.5548	0	21.5548
		P04843	P04843	Dolichyl-diphosphooligosaccharide--protein glycosyltransferase subunit 1	RPN1	TKIDHILDAL		9	9	9	21.3	21.3	21.3	68.569	0	25.795	25.4263	21	0.00200208	0.0014902	-16.7672	-3.99021	-20.6165	0	20.6165
		Q99878;Q96KK5;Q9BTM1;Q16777;Q93077;Q7L7L0;Q6FI13;P20671;P0C0S8;P04908;Q8IUE6;Q96QV6;P16104	Q99878;Q96KK5;Q9BTM1;Q16777;Q93077;Q7L7L0;Q6FI13;P20671;P0C0S8;P04908;Q8IUE6;Q96QV6;P16104	Histone H2A type 1-J;Histone H2A type 1-H;Histone H2A.J;Histone H2A type 2-C;Histone H2A type 1-C;Histone H2A type 3;Histone H2A type 2-A;Histone H2A type 1-D;Histone H2A type 1;Histone H2A type 1-B/E;Histone H2A type 2-B;Histone H2A type 1-A;Histone H2AX	HIST1H2AJ;HIST1H2AH;H2AFJ;HIST2H2AC;HIST1H2AC;HIST3H2A;HIST2H2AA3;HIST1H2AD;HIST1H2AG;HIST1H2AB;HIST2H2AB;HIST1H2AA;H2AFX	KKTESHHKTK		2	2	1	21.9	21.9	14.8	13.936	0	18.823	25.5747	17	0.0200012	0.0112908	-13.3887	-2.44895	-21.9324	0	21.9324
	/	P05023;P13637;P50993;Q13733;P20648	P05023	Sodium/potassium-transporting ATPase subunit alpha-1	ATP1A1	GGWVEKETYY		38	38	35	40.4	40.4	37.5	112.89	0	323.31	30.7944	279	2.32197e-15	0	-25.2536	-148.84	-25.3297	0	25.3297
		P05109	P05109	Protein S100-A8;Protein S100-A8, N-terminally processed	S100A8	KKSHEESHKE		3	3	3	32.3	32.3	32.3	10.834	0	113.91	27.29	22	0.00198438	0.00168889	-17.9748	-3.99657	-22.2759	0	22.2759
		P05166	P05166	Propionyl-CoA carboxylase beta chain, mitochondrial	PCCB	PWRKHANIPL		15	15	15	36.5	36.5	36.5	58.215	0	153.75	27.4053	55	0.0256148	0.0168395	-12.9548	-2.29044	-21.8643	0	21.8643
	>	P06576	P06576	ATP synthase subunit beta, mitochondrial	ATP5B	DHLPEQAFYM		9	9	9	25.5	25.5	25.5	56.559	0	26.776	26.8081	31	0.00233896	0.00149533	-16.9719	-3.87952	-21.3121	0	21.3121
		P07339	P07339	Cathepsin D;Cathepsin D light chain;Cathepsin D heavy chain	CTSD	RVGFAEAARL		5	5	5	19.2	19.2	19.2	44.552	0	12.542	24.881	10	0.0201035	0.0142338	-12.4422	-2.44568	-20.2106	0	20.2106
		P07900;Q14568;Q58FG0	P07900	Heat shock protein HSP 90-alpha	HSP90AA1	DDTSRMEEVD		64	64	41	62.3	62.3	43.7	84.659	0	323.31	36.2265	1951	6.51076e-07	0	-14.1252	-12.8089	-13.7641	19.3186	33.0827
		P08195	P08195	4F2 cell-surface antigen heavy chain	SLC3A2	GLLLRFPYAA		15	15	15	31.1	31.1	31.1	67.993	0	99.216	27.8701	55	1.05738e-14	0	-21.601	-123.138	-21.4864	0	21.4864
		P08238;Q58FF7	P08238	Heat shock protein HSP 90-beta	HSP90AB1	EDASRMEEVD		64	42	35	67.4	47.8	41.4	83.263	0	323.31	35.0527	987	0.00210939	0.00152381	-19.696	-3.95291	-12.5425	19.2689	31.8115
		P08865	P08865	40S ribosomal protein SA	RPSA	EWVGATTDWS		3	3	3	19.3	19.3	19.3	32.854	0	15.396	23.6038	16	0.0199935	0.00904478	-12.148	-2.44919	-20.0136	0	20.0136
		P10809	P10809	60 kDa heat shock protein, mitochondrial	HSPD1	MGGGMGGGMF		23	23	23	42.8	42.8	42.8	61.054	0	323.31	29.2399	148	0.00388757	0.00205405	-17.7934	-3.5262	-26.4483	0	26.4483
		P12004	P12004	Proliferating cell nuclear antigen	PCNA	RNLAMGVNLT		5	5	5	28.4	28.4	28.4	28.768	0	17.282	25.8035	27	8.99896e-13	0	-21.6025	-70.6214	-21.6665	0	21.6665
		P12236;P12235	P12236;P12235	ADP/ATP translocase 3;ADP/ATP translocase 3, N-terminally processed;ADP/ATP translocase 1	SLC25A6;SLC25A4	VLYDELKKVI		15	6	6	39.6	16.1	16.1	32.866	0	43.912	27.7279	17	2.46489e-13	0	-22.355	-83.0467	-22.1946	0	22.1946
		P12277	P12277	Creatine kinase B-type	CKB	AIDDLMPAQK		4	4	4	15.2	15.2	15.2	42.644	0	10.353	30.9755	13	0.0435211	0.0231138	-14.5433	-1.94963	-24.7182	0	24.7182
		P12956	P12956	X-ray repair cross-complementing protein 6	XRCC6	LEALTKHFQD		7	7	7	11.7	11.7	11.7	69.842	0	15.657	25.2501	16	0.00199162	0.00158333	-16.6562	-3.99396	-20.5416	0	20.5416
		P13639	P13639	Elongation factor 2	EEF2	CPRKGKGTRG		8	8	8	11.5	11.5	11.5	95.337	0	38.379	25.5751	30	0.0020885	0.00153846	-17.3828	-3.96001	-21.7852	0	21.7852
		P15056	P15056	Serine/threonine-protein kinase B-raf	BRAF	AGGYGAFPVH		11	2	2	12.5	4.7	4.7	84.436	0	6.9183	26.0069	6	0.00198327	0.00176744	-16.926	-3.99697	-21.074	0	21.074
		P16615;Q93084;O14983	P16615	Sarcoplasmic/endoplasmic reticulum calcium ATPase 2	ATP2A2	DTNFSDMFWS		23	23	23	26.5	26.5	26.5	114.76	0	228.74	28.5691	91	8.56648e-15	0	-22.9099	-126.423	-22.6998	0	22.6998
		P17066;P48741	P17066	Heat shock 70 kDa protein 6	HSPA6	STGPIIEEVD		14	1	1	17.4	1.7	1.7	71.027	0	36.076	33.2352	33	1.6734e-15	0	-28.3078	-155.063	-28.3896	0	28.3896
	%	P17980	P17980	26S protease regulatory subunit 6A	PSMC3	KKKANLQYYA		14	14	14	41.5	41.5	41.5	49.203	0	76.92	26.9302	38	6.88281e-13	0	-19.8176	-73.0314	-20.1557	0	20.1557
	~	P17987	P17987	T-complex protein 1 subunit alpha	TCP1	DAVHSGALND		38	38	38	67.8	67.8	67.8	60.343	0	323.31	31.9381	403	0.00402824	0.00203571	-19.6468	-3.50191	-28.8278	0	28.8278
		P19338	P19338	Nucleolin	NCL	KPQGKKTKFE		4	4	4	8	8	8	76.613	0	7.8723	23.4614	8	0.0201006	0.0139346	-11.8388	-2.44577	-18.7614	0	18.7614
		P21333	P21333	Filamin-A	FLNA	PGSPYRVVVP		19	19	19	11.3	11.3	11.3	280.74	0	56.922	25.7893	36	1.34947e-13	0	-21.5264	-89.5485	-21.3408	0	21.3408
		P22234	P22234	Multifunctional protein ADE2;Phosphoribosylaminoimidazole-succinocarboxamide synthase;Phosphoribosylaminoimidazole carboxylase	PAICS	ADKKIRECNL		8	8	8	22.1	22.1	22.1	47.079	0	64.136	26.3597	20	0.0200131	0.012411	-12.6961	-2.44857	-20.7107	0	20.7107
		P22392;O60361	P22392;O60361	Nucleoside diphosphate kinase B;Putative nucleoside diphosphate kinase	NME2;NME2P1	KSCAHDWVYE		4	4	2	35.5	35.5	16.4	17.298	0	11.836	26.8413	19	0.0207862	0.0152866	-12.6186	-2.42427	-21.3399	0	21.3399
		P22531;Q96RM1;P35326;P35325;P22532;Q9BYE4	P22531;Q96RM1;P35326;P35325;P22532;Q9BYE4	Small proline-rich protein 2E;Small proline-rich protein 2F;Small proline-rich protein 2A;Small proline-rich protein 2B;Small proline-rich protein 2D;Small proline-rich protein 2G	SPRR2E;SPRR2F;SPRR2A;SPRR2B;SPRR2D;SPRR2G	CQPKCPPKSK		3	3	3	61.1	61.1	61.1	7.8553	0	10.428	26.1304	19	3.75002e-11	0	-21.9135	-44.2561	-21.3824	0	21.3824
		P22735	P22735	Protein-glutamine gamma-glutamyltransferase K	TGM1	TIPMASRGGA		6	6	6	8.7	8.7	8.7	89.786	0	14.772	24.9206	14	0.00234005	0.00148148	-16.6065	-3.8792	-20.3966	0	20.3966
		P23588	P23588	Eukaryotic translation initiation factor 4B	EIF4B	SRDDYSRDDY		5	5	5	11.3	11.3	11.3	69.15	0	9.4002	23.7216	8	0.0199908	0.00848485	-11.8452	-2.44928	-19.5679	0	19.5679
		P24534	P24534	Elongation factor 1-beta	EEF1B2	SMDVAAFNKI		3	3	3	20.4	20.4	20.4	24.763	0	39.399	25.5344	16	0.0200407	0.0134667	-12.6955	-2.44768	-20.5336	0	20.5336
	>	P25705	P25705	ATP synthase subunit alpha, mitochondrial	ATP5A1	CYLCGCTGLS		19	19	19	38	38	38	59.75	0	214.97	29.0321	105	0.0159955	0.00449587	-14.3857	-2.59245	-23.3672	0	23.3672
	&	P25788	P25788	Proteasome subunit alpha type-3	PSMA3	EEDESDDDNM		2	2	2	12.2	12.2	12.2	28.433	0	10.382	24.8312	10	0.00199132	0.00161702	-16.3766	-3.99406	-20.1387	0	20.1387
	&	P25789	P25789	Proteasome subunit alpha type-4	PSMA4	VLKQKEVEQL		4	4	4	17.6	17.6	17.6	29.483	0	8.6029	24.8472	11	0.0200027	0.0116901	-12.4978	-2.4489	-20.4489	0	20.4489
		P26196	P26196	Probable ATP-dependent RNA helicase DDX6	DDX6	HSEPVEDEKP		10	10	10	26.3	26.3	26.3	54.416	0	28.929	26.8221	26	0.105294	0.0461714	-9.19959	-1.36108	-21.1582	0	21.1582
		P26641	P26641	Elongation factor 1-gamma	EEF1G	KAFNQGKIFK		11	11	11	28.6	28.6	28.6	50.118	0	27.975	27.0195	37	0.00199572	0.00153535	-18.2514	-3.99248	-22.3015	0	22.3015
		P27348	P27348	14-3-3 protein theta	YWHAQ	ELRSICTTVL		23	18	18	68.6	60.8	60.8	27.764	0	323.31	31.8559	206	0.00120339	0.00101493	-20.7846	-4.36181	-28.2852	0	28.2852
		P27824	P27824	Calnexin	CANX	SPRNRKPRRE		10	10	10	15.7	15.7	15.7	67.567	0	34.461	26.7473	40	8.00782e-13	0	-21.2568	-71.6605	-20.932	0	20.932
	&	P28066	P28066	Proteasome subunit alpha type-5	PSMA5	EELEEVIKDI		3	3	3	17	17	17	26.411	0	9.9905	24.6537	10	0.0199903	0.00827481	-12.2738	-2.4493	-20.2774	0	20.2774
	&	P28072	P28072	Proteasome subunit beta type-6	PSMB6	KFAVATLPPA		3	3	3	13	13	13	25.357	0	9.5122	25.0377	10	0.00198021	0.00165854	-16.9157	-3.99807	-20.9632	0	20.9632
	&	P28074	P28074	Proteasome subunit beta type-5	PSMB5	LHEKYSGSTP		4	4	4	19.8	19.8	19.8	28.48	0	28.024	25.0555	28	2.47954e-17	0	-20.558	-262.545	-20.5944	0	20.5944
		P29692	P29692	Elongation factor 1-delta	EEF1D	SVDIAAFNKI		7	7	7	33.1	33.1	33.1	31.121	0	126.8	26.6302	27	0.00200026	0.00150495	-17.7505	-3.99086	-21.8389	0	21.8389
	<	P30153;P30154	P30153	Serine/threonine-protein phosphatase 2A 65 kDa regulatory subunit A alpha isoform	PPP2R1A	QEALTVLSLA		11	11	11	23.6	23.6	23.6	65.308	0	46.838	27.2379	30	8.79613e-13	0	-23.0703	-70.8232	-23.2196	0	23.2196
		P31025;Q5VSP4	P31025;Q5VSP4	Lipocalin-1;Putative lipocalin 1-like protein 1	LCN1;LCN1P1	QSETCSPGSD		2	2	2	12.5	12.5	12.5	19.25	0	9.4746	25.3499	8	0.0395401	0.0217831	-12.2908	-2.01161	-20.8798	0	20.8798
		P31689	P31689	DnaJ homolog subfamily A member 1	DNAJA1	PRGGVQCQTS	Farnesyl	20	20	20	52.9	52.9	52.9	44.868	0	119.52	30.3319	227	0.00765575	0.00248276	-14.7142	-3.07157	-8.13888	18.3326	26.4715
		P31943;P55795	P31943	Heterogeneous nuclear ribonucleoprotein H;Heterogeneous nuclear ribonucleoprotein H, N-terminally processed	HNRNPH1	NSSDFQSNIA		8	8	6	25.2	25.2	19.2	49.229	0	127.21	26.7138	60	0.0166719	0.00455738	-13.4535	-2.56582	-22.011	0	22.011
		P31946	P31946	14-3-3 protein beta/alpha;14-3-3 protein beta/alpha, N-terminally processed	YWHAB	ALQDVEDENQ		20	11	11	65	44.7	44.7	28.082	0	323.31	32.911	148	5.02476e-05	0.000133333	-26.313	-7.11499	-30.0407	0	30.0407
		P31948	P31948	Stress-induced-phosphoprotein 1	STIP1	LMDVGLIAIR		4	4	4	11.6	11.6	11.6	62.639	0	11.116	23.8008	8	0.0200829	0.0137632	-12.4298	-2.44633	-20.116	0	20.116
		P32119	P32119	Peroxiredoxin-2	PRDX2	DSKEYFSKHN		6	5	5	31.8	26.3	26.3	21.892	0	9.8609	25.7904	12	0.00197586	0.00186301	-17.2114	-3.99965	-21.417	0	21.417
		P35321	P35321	Cornifin-A	SPRR1A	APAQQKTKQK		4	4	1	61.8	61.8	19.1	9.8774	0	8.1554	26.5992	18	0.0232071	0.0165786	-12.9962	-2.35367	-21.5987	0	21.5987
	%	P35998	P35998	26S protease regulatory subunit 7	PSMC2	SATPRYMTYN		19	19	19	43	43	43	48.633	0	65.071	27.8103	56	1.21376e-15	0	-22.2256	-161.416	-22.0995	0	22.0995
		P36507	P36507	Dual specificity mitogen-activated protein kinase kinase 2	MAP2K2	QPGTPTRTAV		13	13	8	44	44	30.2	44.424	0	138.13	27.5216	40	8.60839e-12	0	-23.1221	-53.2239	-23.5167	0	23.5167
	~	P40227	P40227	T-complex protein 1 subunit zeta	CCT6A	MRAGMSSLKG		30	30	25	56.3	56.3	48.8	58.024	0	323.31	31.6681	279	0.00290847	0.0016	-20.0159	-3.72649	-28.6353	0	28.6353
	%	P43686	P43686	26S protease regulatory subunit 6B	PSMC4	KDEQEHEFYK		19	19	19	55.5	55.5	55.5	47.366	0	56.867	28.6463	65	2.06946e-15	0	-22.2831	-150.999	-22.3178	0	22.3178
		P47929	P47929	Galectin-7	LGALS7	DVQLHSLNIF		2	2	2	18.4	18.4	18.4	15.075	0	5.9424	24.5926	8	0.0199969	0.0102609	-12.7387	-2.44908	-21.0282	0	21.0282
	~	P48643	P48643	T-complex protein 1 subunit epsilon	CCT5	DIRKPGESEE		40	40	40	63.6	63.6	63.6	59.67	0	323.31	31.2256	304	0.000134468	0.000131148	-24.1359	-6.16703	-28.136	0	28.136
		P49327	P49327	Fatty acid synthase;[Acyl-carrier-protein] S-acetyltransferase;[Acyl-carrier-protein] S-malonyltransferase;3-oxoacyl-[acyl-carrier-protein] synthase;3-oxoacyl-[acyl-carrier-protein] reductase;3-hydroxyacyl-[acyl-carrier-protein] dehydratase;Enoyl-[acyl-carrier-protein] reductase;Oleoyl-[acyl-carrier-protein] hydrolase	FASN	AEPRVSVREG		33	33	33	18.4	18.4	18.4	273.42	0	106.64	27.8197	75	0.02221	0.0161266	-12.924	-2.38181	-21.6803	0	21.6803
	~	P49368	P49368	T-complex protein 1 subunit gamma	CCT3	QGGAPDAGQE		44	44	44	66.8	66.8	66.8	60.533	0	323.31	31.6219	323	0.00212477	0.00150943	-20.181	-3.94773	-28.5877	0	28.5877
		P50402	P50402	Emerin	EMD	FMQAEEGNPF		10	10	10	60.6	60.6	60.6	28.994	0	93.887	28.009	56	1.22727e-15	0	-23.7044	-161.193	-23.6445	0	23.6445
		Q8IZP2;Q8NFI4;P50502	Q8IZP2;Q8NFI4;P50502	Putative protein FAM10A4;Putative protein FAM10A5;Hsc70-interacting protein	ST13P4;ST13P5;ST13	QRKYERKREE		2	2	2	9.6	9.6	9.6	27.406	0.0033058	3.735	23.4838	2	7.45722e-14	0	-19.9513	-96.4458	-19.8047	0	19.8047
	~	P50990	P50990	T-complex protein 1 subunit theta	CCT8	EDGAISTIVL		45	45	45	72.6	72.6	72.6	59.62	0	323.31	31.9206	367	0.0017855	0.00157746	-20.726	-4.07251	-28.9904	0	28.9904
	~	P50991	P50991	T-complex protein 1 subunit delta	CCT4	LKIDDVVNTR		38	38	38	69.8	69.8	69.8	57.924	0	323.31	31.5944	374	0.00205287	0.00147573	-20.3688	-3.97229	-28.6939	0	28.6939
		P51571	P51571	Translocon-associated protein subunit delta	SSR4	AFSAKSHIQA		5	5	5	36.4	36.4	36.4	18.998	0	65.922	28.1379	55	0.00116161	0.000848485	-18.2271	-4.38817	-22.66	0	22.66
	&	P51665	P51665	26S proteasome non-ATPase regulatory subunit 7	PSMD7	VKKEEKKEKK		5	5	5	22.8	22.8	22.8	37.025	0	21.882	25.6265	17	0.0200054	0.0120278	-12.1764	-2.44881	-19.9607	0	19.9607
		P52701	P52701	DNA mismatch repair protein Msh6	MSH6	HKLLTLIKEL		9	9	9	9.9	9.9	9.9	152.78	0	23.548	24.3768	17	2.38361e-14	0	-20.046	-111.235	-19.9936	0	19.9936
		P52732	P52732	Kinesin-like protein KIF11	KIF11	RLPLRAQINL		2	2	2	2.7	2.7	2.7	119.16	0	5.0362	22.3396	4	0.0199853	0.0074375	-11.4591	-2.44946	-19.0117	0	19.0117
		P53041	P53041	Serine/threonine-protein phosphatase 5	PPP5C	ANTLLQLGMM		5	5	5	13.6	13.6	13.6	56.878	0	29.554	25.3256	31	1.20682e-12	0	-21.9779	-68.074	-22.1404	0	22.1404
	/	P54709	P54709	Sodium/potassium-transporting ATPase subunit beta-3	ATP1B3	RVMFKITARA		4	4	4	21.1	21.1	21.1	31.512	0	12.073	26.5133	12	0.00197623	0.00178947	-16.0712	-3.99951	-20.0366	0	20.0366
	&	P55036;A2A3N6	P55036	26S proteasome non-ATPase regulatory subunit 4	PSMD4	KKDKKEEDKK		8	8	8	37.4	37.4	37.4	40.736	0	66.646	26.743	37	5.10483e-15	0	-21.1072	-134.878	-21.1011	0	21.1011
		P55209	P55209	Nucleosome assembly protein 1-like 1	NAP1L1	DQNPAECKQQ	Farnesyl	3	3	3	15.6	15.6	15.6	45.374	0	10.389	24.5476	16	0.0199969	0.00986861	-12.1793	-2.44909	-20.1124	0	20.1124
		P55735	P55735	Protein SEC13 homolog	SEC13	SVTEGQQNEQ		3	3	3	19.9	19.9	19.9	35.54	0	11.884	23.1237	10	0.0199882	0.00778295	-12.5991	-2.44936	-20.8327	0	20.8327
		P60174	P60174	Triosephosphate isomerase	TPI1	EFVDIINAKQ		8	8	8	41.6	41.6	41.6	30.791	0	22.703	25.2881	18	0.0019947	0.00155102	-16.9448	-3.99285	-20.9399	0	20.9399
		P60842;Q14240	P60842;Q14240	Eukaryotic initiation factor 4A-I;Eukaryotic initiation factor 4A-II;Eukaryotic initiation factor 4A-II, N-terminally processed	EIF4A1;EIF4A2	EMPLNVADLI		3	3	3	9.1	9.1	9.1	46.153	0	6.5483	24.1575	7	0.0200223	0.0132886	-12.6003	-2.44827	-20.5921	0	20.5921
	&	P60900	P60900	Proteasome subunit alpha type-6	PSMA6	AHLVALAERD		5	5	5	25.6	25.6	25.6	27.399	0	10.727	25.4872	9	0.0200154	0.0127619	-13.1232	-2.44849	-21.3215	0	21.3215
		P61619;Q9H9S3	P61619;Q9H9S3	Protein transport protein Sec61 subunit alpha isoform 1;Protein transport protein Sec61 subunit alpha isoform 2	SEC61A1;SEC61A2	EVGSMGALLF		4	4	4	6.7	6.7	6.7	52.264	0	8.5032	26.3864	10	0.00197597	0.00183784	-17.2199	-3.99961	-21.4456	0	21.4456
		P61978	P61978	Heterogeneous nuclear ribonucleoprotein K	HNRNPK	SVKQYSGKFF		5	5	5	17.7	17.7	17.7	50.976	0	11.406	24.9946	14	0.00197648	0.00176623	-16.9304	-3.99942	-21.0252	0	21.0252
		P61981	P61981	14-3-3 protein gamma;14-3-3 protein gamma, N-terminally processed	YWHAG	QDDDGGEGNN		24	19	17	87	76.9	70.4	28.302	0	323.31	34.103	378	0.000674403	0.000444444	-23.0174	-4.8039	-30.7077	0	30.7077
	%	P62195;Q8NB90	P62195	26S protease regulatory subunit 8	PSMC5	KNMSIKKLWK		14	14	14	45.1	45.1	45.1	45.626	0	134.45	27.2183	44	4.02966e-14	0	-21.4129	-104.165	-21.4207	0	21.4207
		P62241	P62241	40S ribosomal protein S8	RPS8	LRKIKARKGK		4	4	4	22.1	22.1	22.1	24.205	0	8.6429	24.517	9	0.00197968	0.00167901	-16.6056	-3.99826	-20.6004	0	20.6004
		P62258	P62258	14-3-3 protein epsilon	YWHAE	ALQDVEDENQ		33	33	30	83.9	83.9	80	29.174	0	323.31	36.2826	1456	2.56133e-07	0	-13.8781	-14.4585	-14.8668	18.6822	33.549
		P62263	P62263	40S ribosomal protein S14	RPS14	RKGGRRGRRL		3	3	3	29.8	29.8	29.8	16.273	0	10.519	24.804	9	0.0199981	0.0105899	-12.2118	-2.44905	-20.0268	0	20.0268
	%	P62333	P62333	26S protease regulatory subunit 10B	PSMC6	LESKLDYKPV		9	9	9	32.6	32.6	32.6	44.172	0	33.232	26.9205	23	8.95242e-17	0	-20.9209	-223.614	-21.0049	0	21.0049
		P62805	P62805	Histone H4	HIST1H4A	QGRTLYGFGG		5	5	5	50.5	50.5	50.5	11.367	0	12.653	27.3214	38	6.02615e-13	0	-23.4733	-74.2566	-23.2595	0	23.2595
		P62829	P62829	60S ribosomal protein L23	RPL23	RIASNAGSIA		5	5	5	39.3	39.3	39.3	14.865	0	18.073	26.8275	30	4.30319e-14	0	-21.9709	-103.313	-21.8622	0	21.8622
		P62937;P0DN26;A0A0B4J2A2;A0A075B767;A0A075B759;Q9Y536;F5H284	P62937	Peptidyl-prolyl cis-trans isomerase A;Peptidyl-prolyl cis-trans isomerase A, N-terminally processed	PPIA	ITIADCGQLE		5	5	5	33.9	33.9	33.9	18.012	0	10.878	25.5078	15	0.00197681	0.00172152	-17.936	-3.9993	-22.438	0	22.438
		P63104	P63104	14-3-3 protein zeta/delta	YWHAZ	EAEAGEGGEN		28	25	21	79.2	75.1	68.6	27.745	0	323.31	34.1439	406	1.10196e-13	0	-30.9504	-91.8475	-31.1815	0	31.1815
	<	P63151;Q9Y2T4;Q66LE6;Q00005	P63151	Serine/threonine-protein phosphatase 2A 55 kDa regulatory subunit B alpha isoform	PPP2R2A	NLYIFQDKVN		7	7	7	17.9	17.9	17.9	51.691	0	18.756	25.771	25	1.57421e-15	0	-22.6886	-156.252	-22.8328	0	22.8328
	<	P67775;P62714;P60510	P67775;P62714	Serine/threonine-protein phosphatase 2A catalytic subunit alpha isoform;Serine/threonine-protein phosphatase 2A catalytic subunit beta isoform	PPP2CA;PPP2CB	VTRRTPDYFL		6	6	6	28.5	28.5	28.5	35.594	0	26.041	24.5885	26	4.73504e-13	0	-21.6411	-76.5317	-21.7665	0	21.7665
	$	P68366	P68366	Tubulin alpha-4A chain	TUBA4A	KLEFSIYPAP		18	2	2	49.3	7.8	7.8	49.924	0	5.9484	23.5707	10	0.020004	0.0118881	-11.8751	-2.44886	-19.4549	0	19.4549
	~	P78371	P78371	T-complex protein 1 subunit beta	CCT2	VYGGVANHHS		43	43	43	77.8	77.8	77.8	57.488	0	323.31	31.7205	395	0.00562315	0.00242105	-16.4845	-3.27651	-9.85224	18.8651	28.7173
		Q00839	Q00839	Heterogeneous nuclear ribonucleoprotein U	HNRNPU	WSQHYHQGYY		3	3	3	5.8	5.8	5.8	90.583	0	22.89	22.4917	18	0.00198213	0.0016	-15.6882	-3.99738	-19.6646	0	19.6646
		Q01105;P0DME0	Q01105;P0DME0	Protein SET;Protein SETSIP	SET;SETSIP	EGEEDEGEDD		6	6	6	25.9	25.9	25.9	33.488	0	82.517	27.4749	29	0.0323466	0.0196074	-14.0589	-2.14083	-22.4581	0	22.4581
		Q01650;Q9UM01;Q92536	Q01650	Large neutral amino acids transporter small subunit 1	SLC7A5	KLMQVVPQET		4	4	4	8.1	8.1	8.1	55.01	0	12.958	25.7117	22	3.49912e-13	0	-19.5838	-79.4843	-19.6525	0	19.6525
		Q04917	Q04917	14-3-3 protein eta	YWHAH	QQDEEAGEGN		23	18	18	68.7	61.8	61.8	28.218	0	323.31	33.5077	284	5.96091e-14	0	-30.5177	-99.186	-30.6637	0	30.6637
		Q06830	Q06830	Peroxiredoxin-1	PRDX1	KSKEYFSKQK		11	9	8	52.3	44.7	39.2	22.11	0	30.713	28.072	40	0.0182543	0.00558065	-14.051	-2.50757	-23.1462	0	23.1462
		Q07021	Q07021	Complement component 1 Q subcomponent-binding protein, mitochondrial	C1QBP	EDLKSFVKSQ		4	4	4	26.2	26.2	26.2	31.362	0	24.159	26.3252	34	0.0375873	0.0209939	-12.3941	-2.04426	-20.6638	0	20.6638
	&	Q13200	Q13200	26S proteasome non-ATPase regulatory subunit 2	PSMD2	ILRKNPNYDL		13	13	13	19.1	19.1	19.1	100.2	0	39.626	27.6404	64	3.43142e-16	0	-21.8135	-189.036	-21.8558	0	21.8558
		Q13451	Q13451	Peptidyl-prolyl cis-trans isomerase FKBP5;Peptidyl-prolyl cis-trans isomerase FKBP5, N-terminally processed	FKBP5	MEEEKPEGHV		38	38	38	67.4	67.4	67.4	51.212	0	323.31	30.8106	217	4.01885e-11	0	-26.8219	-43.8733	-27.3796	0	27.3796
		Q13835	Q13835	Plakophilin-1	PKP1	NSLRNFTSRF		10	10	10	19.3	19.3	19.3	82.86	0	63.619	25.1196	21	0.00165232	0.00144928	-16.8814	-4.12864	-20.4766	0	20.4766
		Q13867	Q13867	Bleomycin hydrolase	BLMH	AWDPMGALAE		4	4	4	11.9	11.9	11.9	52.562	0	8.1965	24.0443	6	0.0200445	0.0136424	-11.7563	-2.44756	-19.1476	0	19.1476
		Q13885	Q13885	Tubulin beta-2A chain	TUBB2A	FEEEEGEDEA		23	6	1	64.9	24	2.7	49.906	0	61.571	27.1566	40	2.12445e-15	0	-22.338	-150.504	-22.4986	0	22.4986
		Q14257	Q14257	Reticulocalbin-2	RCN2	HDDYFYHDEL		13	13	13	43.8	43.8	43.8	36.876	0	162.17	28.0724	112	0.000755403	0.000430769	-20.0645	-4.71555	-24.6667	0	24.6667
		Q14318	Q14318	Peptidyl-prolyl cis-trans isomerase FKBP8	FKBP8	ALSVVIAARN		7	7	7	23.8	23.8	23.8	44.561	0	54.776	25.4337	28	9.53677e-11	0	-21.5634	-39.3633	-21.8126	0	21.8126
		Q15185	Q15185	Prostaglandin E synthase 3	PTGES3	SDDEKMPDLE		4	4	4	26.2	26.2	26.2	18.697	0	74.637	26.456	18	4.41222e-13	0	-23.1473	-77.211	-23.2097	0	23.2097
		Q15366;P57721	Q15366;P57721	Poly(rC)-binding protein 2;Poly(rC)-binding protein 3	PCBP2;PCBP3	SSETGGMGSS		3	3	2	9.9	9.9	6.8	38.58	0	5.4362	24.3991	6	0.00197607	0.00181333	-16.367	-3.99957	-20.3489	0	20.3489
		Q15393	Q15393	Splicing factor 3B subunit 3	SF3B3	LEDIRTRYAF		4	4	4	4.4	4.4	4.4	135.58	0	9.6672	24.1681	12	0.00198818	0.00163441	-16.2248	-3.99519	-20.0942	0	20.0942
		Q15645	Q15645	Pachytene checkpoint protein 2 homolog	TRIP13	EERKKLAAYI		4	4	4	11.6	11.6	11.6	48.55	0	8.5481	24.8289	7	0.019985	0.00699213	-12.1067	-2.44946	-20.097	0	20.097
		Q16531	Q16531	DNA damage-binding protein 1	DDB1	DRTSHRFHRR		15	15	15	16.7	16.7	16.7	126.97	0	47.501	26.4545	36	0.00171904	0.00142857	-18.3706	-4.09993	-23.2129	0	23.2129
		Q16543	Q16543	Hsp90 co-chaperone Cdc37;Hsp90 co-chaperone Cdc37, N-terminally processed	CDC37	PVSQVSEAGW		37	37	37	62.2	62.2	62.2	44.468	0	323.31	34.816	744	3.17837e-14	0	-31.4229	-107.303	-31.4611	0	31.4611
		Q16576	Q16576	Histone-binding protein RBBP7	RBBP7	TTSELEGQGS		6	6	3	17.6	17.6	12.5	47.82	0	36.344	24.6364	7	0.0199986	0.0109429	-12.7542	-2.44903	-20.9665	0	20.9665
		Q3MHD2	Q3MHD2	Protein LSM12 homolog	LSM12	QPQKEAALSS		2	2	2	15.4	15.4	15.4	21.701	0	5.8314	24.3761	10	0.0204102	0.0149744	-12.0887	-2.43597	-19.1846	0	19.1846
		Q3ZCQ8	Q3ZCQ8	Mitochondrial import inner membrane translocase subunit TIM50	TIMM50	SRLWPRSKQP		8	8	8	26.6	26.6	26.6	39.646	0	44.447	27.2088	53	1.92755e-14	0	-22.8436	-114.229	-22.685	0	22.685
		Q58FF8	Q58FF8	Putative heat shock protein HSP 90-beta 2	HSP90AB2P	TANMEQIMKA		14	2	2	25.7	4.5	4.5	44.348	0	217.72	29.55	71	9.08827e-12	0	-25.7352	-52.8634	-25.7233	0	25.7233
		Q5H9R7	Q5H9R7	Serine/threonine-protein phosphatase 6 regulatory subunit 3	PPP6R3	PTFIALWLCK		5	5	5	8.9	8.9	8.9	97.668	0	14.89	23.8558	15	0.00198617	0.00165217	-16.6153	-3.99592	-20.5747	0	20.5747
		Q71U36;P0DPH8;P0DPH7;Q9NY65;Q6PEY2	Q71U36;P0DPH8;P0DPH7;Q9NY65;Q6PEY2	Tubulin alpha-1A chain;Tubulin alpha-8 chain;Tubulin alpha-3E chain	TUBA1A;TUBA8;TUBA3E	GEGEEEGEEY		20	1	0	55.7	2.9	0	50.135	0.0017606	4.1883	27.3429	25	0.0199893	0.00806154	-13.5046	-2.44933	-22.2938	0	22.2938
		Q7Z6Z7	Q7Z6Z7	E3 ubiquitin-protein ligase HUWE1	HUWE1	QECSEGFGLA		41	41	41	13.6	13.6	13.6	481.89	0	195.7	28.3865	113	8.74172e-14	0	-23.3709	-94.5473	-23.5426	0	23.5426
		Q8IWV7	Q8IWV7	E3 ubiquitin-protein ligase UBR1	UBR1	MLFGFNWQLL		13	13	13	9.6	9.6	9.6	200.21	0	25.153	24.2412	20	4.04427e-12	0	-20.7372	-58.5076	-20.5769	0	20.5769
		Q8IWV8	Q8IWV8	E3 ubiquitin-protein ligase UBR2	UBR2	TLVGIDWQHL		9	9	9	8.7	8.7	8.7	200.54	0	28.06	24.5377	21	0.00199152	0.0016	-17.2082	-3.99399	-21.0585	0	21.0585
		Q8N1F7	Q8N1F7	Nuclear pore complex protein Nup93	NUP93	RLVQMEVLMN		6	6	6	10.3	10.3	10.3	93.487	0	20.871	25.0038	12	0.0199937	0.00927407	-11.6834	-2.44919	-19.2087	0	19.2087
		Q8N4Q1	Q8N4Q1	Mitochondrial intermembrane space import and assembly protein 40	CHCHD4	TATKEEEGSS		6	6	6	51.4	51.4	51.4	15.996	0	47.253	26.4349	31	1.73453e-13	0	-22.72	-86.7798	-22.6733	0	22.6733
		Q8WVX9	Q8WVX9	Fatty acyl-CoA reductase 1	FAR1	YFRASSTMRY		6	6	6	14.2	14.2	14.2	59.356	0	21.156	25.4367	10	0.0199924	0.00866165	-11.9759	-2.44923	-19.7992	0	19.7992
		Q92616	Q92616	Translational activator GCN1	GCN1L1	TEQVDDTILT		62	62	62	27.2	27.2	27.2	292.75	0	323.31	29.4922	133	0.0203424	0.0144258	-12.5337	-2.4381	-19.0815	0	19.0815
		Q93008	Q93008	Probable ubiquitin carboxyl-terminal hydrolase FAF-X	USP9X	EVSPPQTKDQ		7	7	6	3.9	3.9	3.5	292.28	0	13.995	23.64	10	0.00199245	0.00156701	-16.1739	-3.99366	-19.7945	0	19.7945
		Q96EY1	Q96EY1	DnaJ homolog subfamily A member 3, mitochondrial	DNAJA3	LSKLKKMFTS		5	5	5	11.9	11.9	11.9	52.488	0	13.836	25.706	18	0.00198421	0.00170787	-17.9601	-3.99662	-22.4275	0	22.4275
		Q96P70	Q96P70	Importin-9	IPO9	ERRVLQTIGI		2	2	2	2.9	2.9	2.9	115.96	0	16.104	22.343	6	0.0199849	0.00653968	-11.2326	-2.44947	-18.6648	0	18.6648
	&	Q99460	Q99460	26S proteasome non-ATPase regulatory subunit 1	PSMD1	PPEPFEYIDD		13	13	13	18.5	18.5	18.5	105.84	0	50.256	27.3889	36	3.62854e-15	0	-21.4519	-140.76	-21.464	0	21.464
		Q99615	Q99615	DnaJ homolog subfamily C member 7	DNAJC7	GPGNFFFQFG		14	14	14	32.4	32.4	32.4	56.44	0	36.566	25.0716	28	4.03055e-13	0	-22.0202	-78.0902	-22.2926	0	22.2926
	~	Q99832	Q99832	T-complex protein 1 subunit eta	CCT7	GRGRGRGRPH		34	34	34	67.8	67.8	67.8	59.366	0	323.31	31.2868	312	0.00139663	0.00117647	-20.5652	-4.25155	-28.3951	0	28.3951
		Q9BQA1	Q9BQA1	Methylosome protein 50	WDR77	PAPGPASVTE		14	14	14	53.2	53.2	53.2	36.724	0	307.23	29.9699	136	3.38312e-16	0	-26.5874	-189.372	-26.7033	0	26.7033
		Q9BRK5	Q9BRK5	45 kDa calcium-binding protein	SDF4	DYARSVHEEF		6	6	6	22.4	22.4	22.4	41.806	0	48.605	25.3919	19	1.53392e-14	0	-21.7609	-117.54	-21.7096	0	21.7096
		Q9BU02	Q9BU02	Thiamine-triphosphatase	THTPA	ETEDPDHCLG		3	3	3	17.8	17.8	17.8	25.566	0	10.584	26.4408	13	0.00198466	0.00167033	-17.1313	-3.99646	-21.4371	0	21.4371
		Q9BUF5	Q9BUF5	Tubulin beta-6 chain	TUBB6	FEDEEEEIDG		17	8	6	51.3	31.6	26.9	49.857	0	43.585	26.2574	28	0.00197767	0.0017	-17.6917	-3.99899	-22.2065	0	22.2065
		Q9H078	Q9H078	Caseinolytic peptidase B protein homolog	CLPB	LHPEKVCNTI	Geranylgeranyl	8	8	8	16.3	16.3	16.3	78.728	0	24.866	26.4916	24	0.00198351	0.00172727	-17.6559	-3.99688	-22.2654	0	22.2654
		Q9H936;Q9H1K4	Q9H936	Mitochondrial glutamate carrier 1	SLC25A22	LLGLLQDPQA		7	7	7	22.6	22.6	22.6	34.47	0	23.735	26.437	28	1.1006e-13	0	-20.9566	-91.8618	-20.8748	0	20.8748
		Q9HCY8	Q9HCY8	Protein S100-A14	S100A14	VKLERPVRGH		3	3	3	33.7	33.7	33.7	11.662	0	75.504	24.3224	9	7.57286e-14	0	-21.0626	-96.2603	-20.7996	0	20.7996
		Q9P035	Q9P035	Very-long-chain (3R)-3-hydroxyacyl-CoA dehydratase 3	HACD3	RYGQKKKKIH		4	4	4	15.5	15.5	15.5	43.159	0	54.555	26.1054	23	0.00198071	0.00161905	-16.3565	-3.99789	-20.4007	0	20.4007
		Q9UBS4	Q9UBS4	DnaJ homolog subfamily B member 11	DNAJB11	QKVYNGLQGY		7	7	7	26.3	26.3	26.3	40.513	0	46.583	26.7307	35	0.00197655	0.00174359	-18.1828	-3.99939	-22.5582	0	22.5582
		Q9UL15	Q9UL15	BAG family molecular chaperone regulator 5	BAG5	LDLKSDEWEY		9	9	9	27.7	27.7	27.7	51.199	0	48.841	24.9461	24	0.0019963	0.00152	-17.4587	-3.99228	-21.944	0	21.944
		Q9ULX6	Q9ULX6	A-kinase anchor protein 8-like	AKAP8L	DDEEGGGGAP		9	9	9	20.7	20.7	20.7	71.639	0	30.355	26.1574	34	2.66375e-13	0	-22.4628	-82.2443	-22.6823	0	22.6823
		Q9UNE7	Q9UNE7	E3 ubiquitin-protein ligase CHIP	STUB1	ISENGWVEDY		12	12	12	43.9	43.9	43.9	34.856	0	90.589	27.0676	55	1.45516e-12	0	-23.454	-66.4977	-23.8584	0	23.8584
		Q9Y230	Q9Y230	RuvB-like 2	RUVBL2	ELKGETMDTS		29	29	29	58.1	58.1	58.1	51.156	0	277.56	30.3682	231	0.0241575	0.0165963	-9.76385	-2.32796	-5.65852	20.8308	26.4893
		Q9Y265	Q9Y265	RuvB-like 1	RUVBL1	LADQQDKYMK		22	22	22	65.4	65.4	65.4	50.227	0	236.24	30.1761	230	0.0181424	0.00552846	-13.1355	-2.51152	-5.61793	20.3772	25.9951

## Sheet: mIMCD3
Symbol color	Protein complexes	Protein IDs	Majority protein IDs	Protein names	Gene names	Cterm sequence	Prenylation Moiety	Peptides	Razor + unique peptides	Unique peptides	Sequence coverage [%]	Unique + razor sequence coverage [%]	Unique sequence coverage [%]	Mol. weight [kDa]	Q-value	Score	Intensity	MS/MS count	Student's T-test p-value PDE6D_Raf1	Student's T-test q-value PDE6D_Raf1	Student's T-test Difference PDE6D_Raf1	Student's T-test Test statistic PDE6D_Raf1	PDE6D_x/y_Raf1	PDE6D	Raf1
		Q99N57	Q99N57	RAF proto-oncogene serine/threonine-protein kinase	Raf1	LTTSPRLPVF		44	44	34	66.5	66.5	55.1	72.917	0	323.31	38.3105	1544	1.28263e-06	0	-7.17017	-17.0935	-7.29337	29.5123	36.8057
		A2ARI4	A2ARI4	Leucine-rich repeat-containing G-protein coupled receptor 4	Lgr4	YAYNLPRVRD		3	3	3	3.9	3.9	3.9	104.15	0	19.794	25.5437	4	0.012011	0.00150538	-18.2925	-2.99956	-24.2955	0	24.2955
		A2ARV4	A2ARV4	Low-density lipoprotein receptor-related protein 2	Lrp2	ANLVKEDSDV		4	4	4	1	1	1	519.2	0	26.3	24.5556	8	0.0120317	0.00117647	-17.5948	-2.99822	-23.2518	0	23.2518
		G5E829;Q6Q477	G5E829	Plasma membrane calcium-transporting ATPase 1	Atp2b1	SPLHSLETSL		5	5	5	6.3	6.3	6.3	134.75	0	31.265	25.8496	8	0.012005	0.00197183	-18.5461	-2.99994	-24.6781	0	24.6781
		O35465	O35465	Peptidyl-prolyl cis-trans isomerase FKBP8	Fkbp8	ALSVVIAARN		8	8	8	27.4	27.4	27.4	43.528	0	204.16	27.9548	21	5.57264e-11	0	-26.4932	-91.9533	-26.5791	0	26.5791
		O35737;P70333	O35737;P70333	Heterogeneous nuclear ribonucleoprotein H;Heterogeneous nuclear ribonucleoprotein H, N-terminally processed;Heterogeneous nuclear ribonucleoprotein H2	Hnrnph1;Hnrnph2	NSSDFQSNIA		4	2	2	13.4	7.3	7.3	49.199	0	35.804	25.7032	7	0.0120205	0.00126126	-18.3663	-2.99894	-24.2629	0	24.2629
		O55143;Q8R429;Q64518	O55143	Sarcoplasmic/endoplasmic reticulum calcium ATPase 2	Atp2a2	DTNFSDMFWS		24	24	24	28.5	28.5	28.5	114.86	0	213.9	29.4226	59	1.16138e-11	0	-27.864	-119.436	-27.9691	0	27.9691
		O70152	O70152	Dolichol-phosphate mannosyltransferase subunit 1	Dpm1	KGLLTLFATT		3	3	3	15.8	15.8	15.8	29.174	0	22.197	25.4594	5	0.0120041	0.00208955	-18.1625	-3	-24.2082	0	24.2082
		O89051	O89051	Integral membrane protein 2B;BRI2, membrane form;BRI2 intracellular domain;BRI2C, soluble form;Bri23 peptide	Itm2b	KFAVETLICS		3	3	3	15.4	15.4	15.4	30.26	0	20.231	28.4039	4	0.0120094	0.00162791	-18.8084	-2.99966	-25.0016	0	25.0016
		P07901	P07901	Heat shock protein HSP 90-alpha	Hsp90aa1	DDTSRMEEVD		56	56	40	58.8	58.8	45.3	84.787	0	323.31	36.8882	1016	2.02888e-08	0	-6.67565	-34.3457	-6.58778	28.893	35.4808
		P08556	P08556	GTPase NRas	Nras	LPCVLMCKTL	Geranylgeranyl	8	8	2	52.9	52.9	12.7	21.199	0	138.23	30.4045	39	1.32607e-13	0	-28.9945	-251.729	-29.0753	0	29.0753
		P09803	P09803	Cadherin-1;E-Cad/CTF1;E-Cad/CTF2;E-Cad/CTF3	Cdh1	ADMYGGGEDD		5	5	5	9.8	9.8	9.8	98.255	0	44.29	25.5889	9	0.0120121	0.0014433	-18.342	-2.99948	-24.3532	0	24.3532
		P0DP28;P0DP27;P0DP26;Q9D6P8	P0DP28;P0DP27;P0DP26;Q9D6P8	Calmodulin-like protein 3	Calml3	EEFVHMLVSK		2	2	2	20.1	20.1	20.1	16.837	0	17.761	25.964	4	0.0122701	0.00130233	-18.2667	-2.98304	-23.9519	0	23.9519
		P10639	P10639	Thioredoxin	Txn	KLEASITEYA		6	6	5	51.4	51.4	42.9	11.675	0	54.286	31.6539	41	0.00602263	0	-23.5051	-3.55184	-30.2596	0	30.2596
		P11499;P08113	P11499	Heat shock protein HSP 90-beta	Hsp90ab1	EDASRMEEVD		54	38	38	63.4	49	49	83.28	0	323.31	36.443	681	3.0205e-08	0	-5.48795	-32.1315	-5.52494	29.4253	34.9502
		P13439	P13439	Uridine 5-monophosphate synthase;Orotate phosphoribosyltransferase;Orotidine 5-phosphate decarboxylase	Umps	EAYLSRLAVQ		2	2	2	4.6	4.6	4.6	52.292	0	14.201	25.3539	6	0.0120532	0.00110236	-18.2241	-2.99684	-23.9898	0	23.9898
	/	P14094	P14094	Sodium/potassium-transporting ATPase subunit beta-1	Atp1b1	RFDVKIEIKS		6	6	6	19.4	19.4	19.4	35.194	0	47.473	27.5775	14	1.48643e-12	0	-26.0184	-168.26	-26.0468	0	26.0468
		P14131	P14131	40S ribosomal protein S16	Rps16	ARARYQKSYR		3	3	3	12.3	12.3	12.3	16.445	0	15.764	26.6064	3	0.0974666	0.0188857	-12.661	-1.45868	-24.5311	0	24.5311
		P17918	P17918	Proliferating cell nuclear antigen	Pcna	APKIEDEEAS		7	7	7	40.6	40.6	40.6	28.785	0	90.7	28.8113	28	0.00786469	0	-20.8279	-3.33395	-27.2503	0	27.2503
		P18572	P18572	Basigin	Bsg	DKNVRQRNAT		2	2	2	8	8	8	42.444	0	11.684	24.9214	2	0.012005	0.00194444	-17.885	-2.99994	-23.7976	0	23.7976
		P18760	P18760	Cofilin-1	Cfl1	AVISLEGKPL		4	4	4	41	41	41	18.559	0	47.318	27.6684	16	0.0112432	0.00175758	-19.5799	-3.05088	-26.098	0	26.098
		P25206	P25206	DNA replication licensing factor MCM3	Mcm3	MVSEGIVFLI		4	4	4	6.7	6.7	6.7	91.545	0	30.826	25.407	10	0.0120789	0.00109375	-18.1153	-2.99519	-23.6857	0	23.6857
		P25444	P25444	40S ribosomal protein S2	Rps2	RTQAPAVATT		3	3	3	11.3	11.3	11.3	31.231	0	20.331	26.158	8	0.102137	0.0217343	-12.4124	-1.42413	-24.6321	0	24.6321
		P26231;Q61301;REV__Q9JMB1	P26231	Catenin alpha-1	Ctnna1	LSEFKAMDSI		9	9	9	12.9	12.9	12.9	100.11	0	84.381	27.1219	18	0.0120082	0.00164706	-19.4008	-2.99973	-25.7463	0	25.7463
		P26443	P26443	Glutamate dehydrogenase 1, mitochondrial	Glud1	VYNEAGVTFT		4	4	4	11.3	11.3	11.3	61.336	0	25.181	25.0649	4	0.0996255	0.0196312	-11.9781	-1.44252	-23.6766	0	23.6766
		P30285;P49615;P11440;Q64261;Q99J95;Q3V3A1;Q04899;O35495;Q04735;Q8K0D0;Q14AX6;Q69ZA1	P30285	Cyclin-dependent kinase 4	Cdk4	YLHKEESDAE		10	10	9	36.6	36.6	34	33.75	0	103.94	29.503	33	0.00628066	0	-21.7378	-3.51719	-28.1226	0	28.1226
		P31938	P31938	Dual specificity mitogen-activated protein kinase kinase 1	Map2k1	PSTPTHAASI		12	12	7	32.3	32.3	21.4	43.474	0	191.5	31.3381	61	5.16425e-13	0	-29.9563	-200.686	-29.9697	0	29.9697
		P35564	P35564	Calnexin	Canx	SPRNRKPRRE		5	5	5	11.8	11.8	11.8	67.277	0	30.951	26.0646	7	0.0120099	0.0016092	-18.7095	-2.99963	-24.8089	0	24.8089
		P48962;Q3V132	P48962	ADP/ATP translocase 1	Slc25a4	VLYDEIKKYV		7	5	5	20.5	14.4	14.4	32.904	0	29.331	28.0647	9	3.47347e-11	0	-26.5938	-99.4954	-26.7616	0	26.7616
		P53986	P53986	Monocarboxylate transporter 1	Slc16a1	GDPTEEESPV		2	2	2	5.9	5.9	5.9	53.267	0	16.357	25.7227	5	0.012023	0.00121739	-18.4607	-2.99878	-24.525	0	24.525
		P60122	P60122	RuvB-like 1	Ruvbl1	LADQQDKYMK		12	12	12	36.2	36.2	36.2	50.213	0	88.468	27.3975	25	0.0120213	0.00125	-19.663	-2.99889	-26.0555	0	26.0555
		P61620;Q9JLR1	P61620;Q9JLR1	Protein transport protein Sec61 subunit alpha isoform 1;Protein transport protein Sec61 subunit alpha isoform 2	Sec61a1;Sec61a2	EVGSMGALLF		3	3	3	4.4	4.4	4.4	52.264	0	17.55	26.869	5	0.0120337	0.00116667	-19.3348	-2.99809	-25.4548	0	25.4548
		P61750;P84084	P61750;P84084	ADP-ribosylation factor 4;ADP-ribosylation factor 5	Arf4;Arf5	DWLSNELSKR		4	4	2	31.1	31.1	13.3	20.396	0	31.329	26.4996	11	7.91626e-11	0	-24.9735	-86.7243	-25.1897	0	25.1897
		P61979	P61979	Heterogeneous nuclear ribonucleoprotein K	Hnrnpk	SVKQYSGKFF		7	7	7	22.5	22.5	22.5	50.976	0	64.069	27.96	13	5.81831e-14	0	-26.466	-288.779	-26.4639	0	26.4639
		P61982	P61982	14-3-3 protein gamma;14-3-3 protein gamma, N-terminally processed	Ywhag	QDDDGGEGNN		20	15	13	74.9	64.8	58.3	28.302	0	323.31	35.8453	321	3.22824e-07	0	-7.48639	-21.5834	-7.61403	26.9308	34.5449
		P62245	P62245	40S ribosomal protein S15a	Rps15a	TGGKILGFFF		2	2	2	17.7	17.7	17.7	14.839	0	15.293	25.1983	5	0.102566	0.0215833	-11.9031	-1.42104	-23.6663	0	23.6663
		P62259	P62259	14-3-3 protein epsilon	Ywhae	ALQDVEDENQ		30	30	28	80.4	80.4	80.4	29.174	0	323.31	37.8299	1320	3.09523e-09	0	-6.42793	-47.0344	-6.41279	29.7938	36.2066
		P63101	P63101	14-3-3 protein zeta/delta	Ywhaz	EAEAGEGGEN		24	22	18	73.9	73.9	64.1	27.771	0	323.31	36.7142	498	5.32873e-08	0	-5.67249	-29.2153	-5.72159	29.4565	35.178
		P63323	P63323	40S ribosomal protein S12	Rps12	VIEEYFKCKK		2	2	2	13.6	13.6	13.6	14.525	0	10.8	26.5161	4	1.03087e-09	0	-25.007	-56.5139	-24.9787	0	24.9787
		P63330;P62715;P97470	P63330;P62715	Serine/threonine-protein phosphatase 2A catalytic subunit alpha isoform;Serine/threonine-protein phosphatase 2A catalytic subunit beta isoform	Ppp2ca;Ppp2cb	VTRRTPDYFL		9	9	9	42.1	42.1	42.1	35.608	0	178.28	27.6919	17	0.0120142	0.00135922	-19.6871	-2.99935	-26.0635	0	26.0635
		P68510	P68510	14-3-3 protein eta	Ywhah	QQDEEAGEGN		23	19	18	69.1	66.3	62.2	28.211	0	323.31	36.5674	475	1.28183e-07	0	-8.15704	-25.2129	-8.24422	26.8942	35.1385
		P70698	P70698	CTP synthase 1	Ctps1	ELKFPSISQD		6	6	6	13.2	13.2	13.2	66.682	0	39.386	26.5943	11	0.0120044	0.00205882	-19.1302	-2.99998	-25.4846	0	25.4846
		P80317;Q61390	P80317	T-complex protein 1 subunit zeta	Cct6a	MRAGMSSLKG		17	17	17	39.2	39.2	39.2	58.004	0	141.77	30.5676	58	4.19207e-05	0	-5.08099	-9.36994	-5.55445	23.6653	29.2198
	/	P97370	P97370	Sodium/potassium-transporting ATPase subunit beta-3	Atp1b3	RVSFKVTARA		2	2	2	9.4	9.4	9.4	31.775	0	14.724	25.5523	5	0.0120071	0.00175	-18.3681	-2.9998	-24.4097	0	24.4097
		Q01768	Q01768	Nucleoside diphosphate kinase B	Nme2	KSCAHDWVYE		2	2	1	20.4	20.4	9.2	17.363	0	19.496	26.4001	5	0.0120079	0.00166667	-18.7319	-2.99975	-24.8627	0	24.8627
		Q02248	Q02248	Catenin beta-1	Ctnnb1	NQLAWFDTDL		6	4	4	10.8	7.3	7.3	85.47	0	31.829	25.0289	5	0.0120142	0.00134615	-17.8016	-2.99935	-23.5649	0	23.5649
		Q05920	Q05920	Pyruvate carboxylase, mitochondrial	Pc	EGDDLILEIE		4	4	4	5.4	5.4	5.4	129.68	0	27.19	25.1748	4	0.0120169	0.00132075	-17.143	-2.99918	-22.6748	0	22.6748
		Q3TMX7	Q3TMX7	Sulfhydryl oxidase 2	Qsox2	WKVRLYHPAV		11	11	11	21.7	21.7	21.7	77.774	0	85.788	28.4436	27	3.44802e-12	0	-26.8883	-146.239	-26.9886	0	26.9886
		Q3UA06	Q3UA06	Pachytene checkpoint protein 2 homolog	Trip13	EEKKKLSAYV		2	2	2	6.5	6.5	6.5	48.376	0	16.076	25.1259	3	0.0120064	0.00181818	-18.0519	-2.99985	-23.9982	0	23.9982
		Q3UEI1	Q3UEI1	cAMP-specific 3,5-cyclic phosphodiesterase 4C	Pde4c	NRESSELPST		13	13	13	26.1	26.1	26.1	76.09	0	122.88	28.61	22	2.78863e-12	0	-27.0761	-151.506	-27.134	0	27.134
		Q3V3R1	Q3V3R1	Monofunctional C1-tetrahydrofolate synthase, mitochondrial	Mthfd1l	TETEQVKGLF		7	7	7	9.1	9.1	9.1	105.73	0	44.592	25.4761	10	0.0120114	0.00147368	-18.0558	-2.99953	-23.946	0	23.946
		Q60676	Q60676	Serine/threonine-protein phosphatase 5	Ppp5c	ANTLLQLGMM		2	2	2	4.8	4.8	4.8	56.876	0	16.548	23.6526	2	0.0120278	0.0012069	-16.8519	-2.99847	-22.2558	0	22.2558
		Q60972;Q60973	Q60972;Q60973	Histone-binding protein RBBP4;Histone-binding protein RBBP7	Rbbp4;Rbbp7	GSVDPEGQGS		2	2	2	6.4	6.4	6.4	47.655	0	29.29	26.285	5	5.33698e-10	0	-24.6515	-63.0778	-24.5931	0	24.5931
		Q61029;Q61033	Q61029	Lamina-associated polypeptide 2, isoforms beta/delta/epsilon/gamma	Tmpo	KVIKKRGNKQ		4	4	4	15.3	15.3	15.3	50.372	0	31.075	25.8652	12	0.0120288	0.00119658	-18.5722	-2.9984	-24.4788	0	24.4788
		Q61081	Q61081	Hsp90 co-chaperone Cdc37;Hsp90 co-chaperone Cdc37, N-terminally processed	Cdc37	KAGNEKDVSA		29	29	29	59.1	59.1	59.1	44.593	0	323.31	37.211	738	2.80254e-06	0	-8.61049	-14.9657	-8.82085	26.7359	35.5567
		Q61411	Q61411	GTPase HRas;GTPase HRas, N-terminally processed	Hras	GCMSCKCVLS	Farnesyl	7	2	1	48.1	14.3	6.3	21.298	0	12.897	25.2016	5	0.0120061	0.00184211	-17.9985	-2.99987	-23.9381	0	23.9381
		Q61576	Q61576	Peptidyl-prolyl cis-trans isomerase FKBP10	Fkbp10	EDQERVHEEL		5	5	5	12.4	12.4	12.4	64.697	0	38.854	26.6863	9	0.0120123	0.00142857	-19.0058	-2.99947	-25.1757	0	25.1757
		Q62130	Q62130	Tyrosine-protein phosphatase non-receptor type 14	Ptpn14	VQFLQNSRLI		4	4	4	4.1	4.1	4.1	135.04	0	25.502	25.4487	5	0.0120167	0.00133333	-18.2738	-2.99919	-24.2595	0	24.2595
	}	Q62186	Q62186	Translocon-associated protein subunit delta	Ssr4	AFSAKSHIQA		4	4	4	29.1	29.1	29.1	18.936	0	34.402	25.8591	11	0.0120107	0.00152174	-18.5317	-2.99958	-24.5958	0	24.5958
		Q62351	Q62351	Transferrin receptor protein 1	Tfrc	GDIWNIDNEF		3	3	3	4.7	4.7	4.7	85.73	0	20.502	24.5357	3	0.0120058	0.00191781	-17.5861	-2.99989	-23.3943	0	23.3943
		Q62425	Q62425	Cytochrome c oxidase subunit NDUFA4	Ndufa4	SKLKKEGPDF		5	5	5	47.6	47.6	47.6	9.3267	0	56.788	30.8971	30	0.00595458	0	-22.9654	-3.56125	-29.5733	0	29.5733
		Q64378	Q64378	Peptidyl-prolyl cis-trans isomerase FKBP5;Peptidyl-prolyl cis-trans isomerase FKBP5, N-terminally processed	Fkbp5	DCRDVVFVVG		30	30	30	62.1	62.1	62.1	50.966	0	323.31	33.3927	164	0.00132887	0	-26.4029	-4.91965	-31.8808	0	31.8808
		Q69ZN7;Q9ESD7	Q69ZN7	Myoferlin	Myof	LSMKIVRPNA		7	7	7	4.5	4.5	4.5	233.32	0	55.465	26.7283	15	0.0974529	0.0190216	-12.8863	-1.45878	-25.1645	0	25.1645
		Q6ZQ73	Q6ZQ73	Cullin-associated NEDD8-dissociated protein 2	Cand2	GPSTDSMELS		3	3	3	3.2	3.2	3.2	135.63	0	18.808	24.3499	5	0.0120141	0.00137255	-17.3695	-2.99935	-23.0869	0	23.0869
		Q6ZWY3	Q6ZWY3	40S ribosomal protein S27-like	Rps27l	EGCSFRRKQH		5	2	2	41.7	15.5	15.5	9.4771	0	23.711	28.9994	7	0.0120117	0.00145833	-20.8551	-2.99951	-27.7035	0	27.7035
		Q78IK2	Q78IK2	Up-regulated during skeletal muscle growth protein 5	Usmg5	PKKTPAVKAT		4	4	4	44.8	44.8	44.8	6.3814	0	59.738	27.7558	11	1.63955e-10	0	-26.2306	-76.8066	-26.223	0	26.223
		Q7TMM9;Q9CWF2	Q7TMM9;Q9CWF2	Tubulin beta-2A chain;Tubulin beta-2B chain	Tubb2a;Tubb2b	FEEEEGEDEA		23	6	5	62.7	24	21.3	49.906	0	83.296	28.2681	21	0.100006	0.019493	-13.556	-1.43971	-26.7928	0	26.7928
		Q7TPV4	Q7TPV4	Myb-binding protein 1A	Mybbp1a	RVASRRVQTP		2	2	2	1.9	1.9	1.9	152.04	0	14.863	23.5013	3	0.0120099	0.00159091	-16.7716	-2.99962	-22.2745	0	22.2745
		Q80VQ1;Q80U72	Q80VQ1	Leucine-rich repeat-containing protein 1	Lrrc1	HAAERVTTSV		10	10	10	29.6	29.6	29.6	59.411	0	73.355	25.7542	17	0.0120113	0.00148936	-18.3852	-2.99954	-24.3653	0	24.3653
		Q8BG51	Q8BG51	Mitochondrial Rho GTPase 1	Rhot1	AMYRALLKQR		6	5	5	11.6	9.8	9.8	72.241	0	36.332	27.469	15	0.0120371	0.00115702	-19.3901	-2.99787	-25.5099	0	25.5099
		Q8BH59	Q8BH59	Calcium-binding mitochondrial carrier protein Aralar1	Slc25a12	AQPKAAAAAQ		10	10	9	17.9	17.9	16.5	74.569	0	76.277	27.8775	26	0.00464354	0	-20.8034	-3.77015	-26.4978	0	26.4978
		Q8BJM7	Q8BJM7	S-adenosyl-L-methionine-dependent tRNA 4-demethylwyosine synthase	Tyw1	KNKTKDISGC		7	7	7	12.3	12.3	12.3	81.598	0	43.112	26.1567	10	0.0120048	0.002	-18.7223	-2.99995	-24.9283	0	24.9283
		Q8BP92	Q8BP92	Reticulocalbin-2	Rcn2	HDDYFYHDEL		8	8	8	30.6	30.6	30.6	37.27	0	258.15	27.1617	21	0.0120139	0.0014	-19.3365	-2.99937	-25.6154	0	25.6154
		Q8BX10	Q8BX10	Serine/threonine-protein phosphatase PGAM5, mitochondrial	Pgam5	FMPPDKITRS		3	3	3	10.8	10.8	10.8	31.994	0	19.146	26.9982	8	0.0120104	0.00155556	-19.3782	-2.99959	-25.7387	0	25.7387
		Q8BXZ1	Q8BXZ1	Protein disulfide-isomerase TMX3	Tmx3	PKDVLEKKKD		6	6	6	15.8	15.8	15.8	51.847	0	47.675	27.2371	15	0.0120071	0.00177215	-19.583	-2.9998	-26.049	0	26.049
		Q8C3Y4	Q8C3Y4	Kinetochore-associated protein 1	Kntc1	EILQTFLGGS		5	5	5	3.2	3.2	3.2	250.36	0	32.308	28.7814	7	0.0120301	0.00118644	-18.5567	-2.99832	-24.5205	0	24.5205
		Q8JZN7	Q8JZN7	Mitochondrial Rho GTPase 2	Rhot2	SLYRVLVKSR		6	6	5	16	16	14.2	69.07	0	51.107	26.8235	11	0.0120228	0.00122807	-19.2562	-2.99879	-25.5136	0	25.5136
		Q8JZQ2;Q920A7	Q8JZQ2	AFG3-like protein 2	Afg3l2	EEPLNEKVVS		11	11	11	17.3	17.3	17.3	89.518	0	72.113	27.7965	21	1.80678e-10	0	-26.198	-75.5722	-26.4322	0	26.4322
		Q8JZU2	Q8JZU2	Tricarboxylate transport protein, mitochondrial	Slc25a1	KLLNKVWKTD		4	4	4	13.8	13.8	13.8	33.931	0	34.417	27.5611	10	0.0120405	0.00113821	-19.8326	-2.99765	-26.1739	0	26.1739
		Q8K2B3	Q8K2B3	Succinate dehydrogenase [ubiquinone] flavoprotein subunit, mitochondrial	Sdha	ATVPPAIRSY		4	4	4	7.4	7.4	7.4	72.585	0	25.546	25.7175	5	0.0120078	0.00170732	-18.5021	-2.99976	-24.5905	0	24.5905
	/	Q8VDN2;Q6PIE5;Q6PIC6;Q9WV27;Q64436	Q8VDN2	Sodium/potassium-transporting ATPase subunit alpha-1	Atp1a1	GGWVEKETYY		31	31	28	35.2	35.2	32.3	112.98	0	323.31	31.4276	110	1.81386e-06	0	-5.5801	-16.1165	-5.77849	24.3461	30.1246
		Q8VDP6	Q8VDP6	CDP-diacylglycerol--inositol 3-phosphatidyltransferase	Cdipt	LDAADRAKKK		2	2	2	9.9	9.9	9.9	23.599	0	10.832	26.5576	3	0.0120465	0.00111111	-18.9467	-2.99727	-25.0371	0	25.0371
		Q8VEA4	Q8VEA4	Mitochondrial intermembrane space import and assembly protein 40	Chchd4	SAAKEQGTSS		4	4	4	36.7	36.7	36.7	15.525	0	180.96	31.7953	42	5.94569e-13	0	-30.2157	-196.027	-30.2565	0	30.2565
		Q91V61	Q91V61	Sideroflexin-3	Sfxn3	IDVVYYNKGL		4	4	4	17.4	17.4	17.4	35.406	0	29.742	26.1658	5	0.0120106	0.00153846	-18.7026	-2.99958	-24.8036	0	24.8036
		Q91VR2	Q91VR2	ATP synthase subunit gamma, mitochondrial	Atp5c1	EIISGAAALD		4	4	3	13.4	13.4	11.1	32.886	0	34.764	26.9316	10	0.0120102	0.00157303	-19.4075	-2.9996	-25.7483	0	25.7483
		Q91W92	Q91W92	Cdc42 effector protein 1	Cdc42ep1	DAEEDDEVKV		3	3	3	14.7	14.7	14.7	43.095	0	37.574	25.6078	4	0.0120047	0.00202899	-18.3785	-2.99996	-24.4595	0	24.4595
		Q91YE6	Q91YE6	Importin-9	Ipo9	ERRVLQTIGI		3	3	3	3.9	3.9	3.9	116.05	0	21.398	25.2807	5	0.0120135	0.00141414	-17.9714	-2.9994	-23.7962	0	23.7962
		Q922D4	Q922D4	Serine/threonine-protein phosphatase 6 regulatory subunit 3	Ppp6r3	PSDPSVNGPV		9	9	9	14.1	14.1	14.1	94.652	0	78.584	27.1562	16	0.012017	0.00130841	-19.5484	-2.99917	-25.9708	0	25.9708
		Q922F4;A2AQ07	Q922F4	Tubulin beta-6 chain	Tubb6	EDEDEEEINE		22	11	8	66	44.1	36.9	50.09	0	264.05	30.0444	53	0.00651022	0	-22.0577	-3.48766	-28.4229	0	28.4229
		Q922J9	Q922J9	Fatty acyl-CoA reductase 1	Far1	YFRASSTMRY		12	12	12	26.2	26.2	26.2	59.434	0	86.604	29.1177	22	7.63481e-12	0	-27.5638	-128.088	-27.7362	0	27.7362
		Q925I1	Q925I1	ATPase family AAA domain-containing protein 3	Atad3	KPPHPSLLSC		4	4	4	7.1	7.1	7.1	66.741	0	25.719	24.5435	7	0.0120197	0.00127273	-17.5615	-2.99899	-23.3213	0	23.3213
		Q99KV1	Q99KV1	DnaJ homolog subfamily B member 11	Dnajb11	QKVYNGLQGY		7	7	7	27.9	27.9	27.9	40.555	0	72.038	28.5457	26	2.00367e-11	0	-26.9595	-109.055	-27.1757	0	27.1757
		Q99M87	Q99M87	DnaJ homolog subfamily A member 3, mitochondrial	Dnaja3	LSKLKKIFTS		10	10	10	25.6	25.6	25.6	52.443	0	127.53	28.9416	28	0.00488012	0	-21.6386	-3.72795	-27.4969	0	27.4969
		Q99ME2	Q99ME2	WD repeat-containing protein 6	Wdr6	QGLEVYNWYD		41	41	41	51.1	51.1	51.1	121.9	0	323.31	32.2648	183	0.0351855	0.00472727	-17.1825	-2.19722	-5.05973	25.7165	30.7762
		Q9CPQ3	Q9CPQ3	Mitochondrial import receptor subunit TOM22 homolog	Tomm22	GALPPLPGKM		4	4	4	48.6	48.6	48.6	15.537	0	157.2	27.1792	20	5.33894e-13	0	-25.6527	-199.576	-25.636	0	25.636
		Q9CQ69	Q9CQ69	Cytochrome b-c1 complex subunit 8	Uqcrq	IRSGMFWLRF		2	2	2	24.4	24.4	24.4	9.7681	0	12.143	25.8773	4	0.0120059	0.00189189	-18.6182	-2.99988	-24.7885	0	24.7885
		Q9CQV8	Q9CQV8	14-3-3 protein beta/alpha;14-3-3 protein beta/alpha, N-terminally processed	Ywhab	DEGDAGEGEN		18	10	10	72.4	52	52	28.086	0	323.31	34.1377	156	1.03204e-06	0	-6.65411	-17.7353	-6.64115	26.013	32.6542
		Q9CY27	Q9CY27	Very-long-chain enoyl-CoA reductase	Tecr	LRMPIIPFLL		4	4	4	15.6	15.6	15.6	36.09	0	36.779	28.1252	14	5.1664e-12	0	-26.6873	-136.706	-26.7067	0	26.7067
	}	Q9CY50	Q9CY50	Translocon-associated protein subunit alpha	Ssr1	AQKRSVGSDE		3	3	3	11.9	11.9	11.9	32.065	0	22.755	28.0645	13	1.42236e-13	0	-26.6125	-248.805	-26.6523	0	26.6523
		Q9D358	Q9D358	Low molecular weight phosphotyrosine protein phosphatase	Acp1	CCKAFLEKTY		4	4	4	21.5	21.5	21.5	18.192	0	33.903	28.8392	13	2.15047e-12	0	-27.4788	-158.214	-27.4824	0	27.4824
		Q9D880	Q9D880	Mitochondrial import inner membrane translocase subunit TIM50	Timm50	SRLWPRSKQP		8	8	8	25.5	25.5	25.5	39.776	0	120.95	29.83	30	1.06321e-12	0	-28.2928	-177.926	-28.3181	0	28.3181
		Q9DC23	Q9DC23	DnaJ homolog subfamily C member 10	Dnajc10	SQVKRNKDEL		2	2	2	3.7	3.7	3.7	90.582	0	16.084	24.1651	7	0.0120073	0.0017284	-17.3266	-2.99979	-23.0101	0	23.0101
		Q9DCT2	Q9DCT2	NADH dehydrogenase [ubiquinone] iron-sulfur protein 3, mitochondrial	Ndufs3	EAGDKKPETK		4	4	4	14.8	14.8	14.8	30.149	0	25.458	24.8454	6	0.0120071	0.00179487	-17.6545	-2.99981	-23.4748	0	23.4748
		Q9DCT5	Q9DCT5	Stromal cell-derived factor 2	Sdf2	LRAEVHHAEL		3	3	3	18.5	18.5	18.5	23.159	0	20.989	25.4689	5	0.0789507	0.0130219	-12.9623	-1.61286	-23.9794	0	23.9794
		Q9ESP1	Q9ESP1	Stromal cell-derived factor 2-like protein 1	Sdf2l1	ADLSTGHDEL		2	2	2	12.7	12.7	12.7	23.648	0	13.303	25.7843	3	0.0120194	0.0012844	-18.4446	-2.99901	-24.403	0	24.403
		Q9ET30	Q9ET30	Transmembrane 9 superfamily member 3	Tm9sf3	RKIYTNVKID		2	2	2	3.6	3.6	3.6	67.544	0	12.319	25.0322	2	0.0120079	0.00168675	-17.9337	-2.99976	-23.8038	0	23.8038
		Q9JJI8	Q9JJI8	60S ribosomal protein L38	Rpl38	PPGLAVKDLK		4	4	4	50	50	50	8.2038	0	40.536	28.6117	22	7.1255e-12	0	-27.1881	-129.571	-27.2905	0	27.2905
		Q9JKX6	Q9JKX6	ADP-sugar pyrophosphatase	Nudt5	ADQASTSLSD		3	3	3	17.9	17.9	17.9	23.984	0	21.54	25.5466	5	0.0120223	0.00123894	-18.3569	-2.99883	-24.234	0	24.234
		Q9QXX4	Q9QXX4	Calcium-binding mitochondrial carrier protein Aralar2	Slc25a13	STSKVTAGDS		6	5	5	12.1	10.8	10.8	74.466	0	34.059	25.7753	8	0.0120406	0.00112903	-18.5359	-2.99765	-24.4015	0	24.4015
		Q9QYA2	Q9QYA2	Mitochondrial import receptor subunit TOM40 homolog	Tomm40	FLCGFGLTIG		5	5	5	18.6	18.6	18.6	37.895	0	50.359	28.0061	14	0.0120408	0.00112	-20.0521	-2.99764	-26.3947	0	26.3947
		Q9QYI4	Q9QYI4	DnaJ homolog subfamily B member 12	Dnajb12	LSEVQASLHG		3	3	3	10.6	10.6	10.6	41.987	0	24.188	25.7873	3	0.0120061	0.00186667	-18.5335	-2.99987	-24.6359	0	24.6359
		Q9R0L7	Q9R0L7	A-kinase anchor protein 8-like	Akap8l	GAEAKDIPTE		3	3	3	6.4	6.4	6.4	71.453	0	37.905	25.5483	6	0.0120181	0.0012963	-18.25	-2.9991	-24.2485	0	24.2485
		Q9R112	Q9R112	Sulfide:quinone oxidoreductase, mitochondrial	Sqrdl	LRKLFHLGMN		8	8	8	25.1	25.1	25.1	50.282	0	78.783	28.2695	25	2.82397e-11	0	-26.7005	-102.99	-26.8392	0	26.8392
		Q9WTM5	Q9WTM5	RuvB-like 2	Ruvbl2	ELKGETMDTS		6	6	6	16.4	16.4	16.4	51.112	0	41.331	27.0667	10	0.0120383	0.00114754	-19.3858	-2.99779	-25.6729	0	25.6729
		Q9Z0X1	Q9Z0X1	Apoptosis-inducing factor 1, mitochondrial	Aifm1	VAKLFNIHED		29	29	29	53.4	53.4	53.4	66.765	0	323.31	34.9922	415	1.09879e-06	0	-5.87996	-17.5479	-5.81225	27.6949	33.5072
		Q9Z1X9	Q9Z1X9	Cell division control protein 45 homolog	Cdc45	FLDALVSLLS		6	6	6	12.2	12.2	12.2	65.384	0	44.704	26.8695	14	0.0120139	0.00138614	-19.2868	-2.99937	-25.6197	0	25.6197
		Q9Z2X1	Q9Z2X1	Heterogeneous nuclear ribonucleoprotein F;Heterogeneous nuclear ribonucleoprotein F, N-terminally processed	Hnrnpf	SGQNSMGGYD		8	8	6	30.1	30.1	23.6	45.729	0	130.58	29.0027	34	0.00643745	0	-21.394	-3.49689	-27.6736	0	27.6736
