# Supplementary material for: PDE6D Mediates Trafficking of Prenylated Proteins NIM1K and UBL3 to Primary Cilia
Source: Cells. 2023 Jan 13;12(2):312. doi: 10.3390/cells12020312 (PMC9857354; doi:10.3390/cells12020312)
Supplement: Supplementary file 1 [file cells-12-00312-s001.zip › Table_S3.xlsx]

## Sheet: Potential UBL3 interactors
Symbol color	Protein IDs	Majority protein IDs	Protein names	Gene names	Peptides	Razor + unique peptides	Unique peptides	Sequence coverage [%]	Unique + razor sequence coverage [%]	Unique sequence coverage [%]	Mol. weight [kDa]	Q-value	Score	Intensity	MS/MS count	Student's T-test p-value UBL3WT_Raf1	Student's T-test q-value UBL3WT_Raf1	Student's T-test Difference UBL3WT_Raf1	Student's T-test Test statistic UBL3WT_Raf1	Student's T-test p-value UBL3Mut_Raf1	Student's T-test q-value UBL3Mut_Raf1	Student's T-test Difference UBL3Mut_Raf1	Student's T-test Test statistic UBL3Mut_Raf1	Student's T-test p-value UBL3WT_UBL3Mut	Student's T-test q-value UBL3WT_UBL3Mut	Student's T-test Difference UBL3WT_UBL3Mut	Student's T-test Test statistic UBL3WT_UBL3Mut	UBL3WT_x/y_Raf1 Significance A	UBL3WT_x/y_UBL3Mut Significance A	UBL3WT_x/y_Raf1	UBL3WT_x/y_UBL3Mut	UBL3WT	UBL3Mut	Raf1
	Q9Z2M6	Q9Z2M6	Ubiquitin-like protein 3	Ubl3	17	17	17	90.6	90.6	90.6	13.18	0	323.31	41.0447	8356	0.000243757	0.00421053	9.74426	6.82023	0.000146352	0.0205714	10.74	7.48999	0.99964	1	-0.995762	-6.34259	1.53149e-39	0.739519	8.33224	-0.894735	38.6852	39.5799	30.3529
	O08992	O08992	Syntenin-1	Sdcbp	3	3	3	10.4	10.4	10.4	32.379	0	7.3145	27.825	7	3.12877e-12	0	27.2893	148.627	NaN	1	0	NaN	3.12877e-12	0.00228571	27.2893	148.627	0	6.03483e-86	27.3393	27.3393	27.3393	0	0
	O35516	O35516	Neurogenic locus notch homolog protein 2;Notch 2 extracellular truncation;Notch 2 intracellular domain	Notch2	9	9	9	5.1	5.1	5.1	265.63	0	26.141	28.8085	12	2.35403e-13	0	27.4436	228.764	NaN	1	0	NaN	2.35403e-13	0	27.4436	228.764	0	1.85139e-86	27.4229	27.4229	27.4229	0	0
	O55057	O55057	Retinal rod rhodopsin-sensitive cGMP 3,5-cyclic phosphodiesterase subunit delta	Pde6d	5	5	5	35.3	35.3	35.3	17.348	0	76.206	32.3683	24	1.60362e-10	0.003	31.4873	77.091	NaN	1	0	NaN	1.60362e-10	0.00145455	31.4873	77.091	0	1.66366e-114	31.6612	31.6612	31.6612	0	0
	Q03146;Q62371	Q03146	Epithelial discoidin domain-containing receptor 1	Ddr1	6	6	6	10	10	10	101.16	0	23.923	28.1322	12	1.83994e-11	0.00342857	27.4735	110.616	NaN	1	0	NaN	1.83994e-11	0.0016	27.4735	110.616	0	7.49972e-87	27.4867	27.4867	27.4867	0	0
	Q60930	Q60930	Voltage-dependent anion-selective channel protein 2	Vdac2	5	5	5	19.7	19.7	19.7	31.732	0	11.691	28.5927	13	1.23298e-14	0	26.941	374.006	NaN	1	0	NaN	1.23298e-14	0	26.941	374.006	0	1.71097e-83	26.936	26.936	26.936	0	0
	Q791V5	Q791V5	Mitochondrial carrier homolog 2	Mtch2	6	6	6	26.7	26.7	26.7	33.499	0	41.516	28.9466	18	6.47036e-14	0	28.2804	283.711	NaN	1	0	NaN	6.47036e-14	0	28.2804	283.711	0	3.30607e-92	28.343	28.343	28.343	0	0
	O08585	O08585	Clathrin light chain A	Clta	2	2	2	7.7	7.7	7.7	25.604	0	8.0386	28.3449	12	0.0120313	0.0629444	20.6149	2.99824	NaN	1	0	NaN	0.0120313	0.0523765	20.6149	2.99824	0	8.15886e-85	27.154	27.154	27.154	0	0
	P14069	P14069	Protein S100-A6	S100a6	2	2	2	16.9	16.9	16.9	10.051	0	1.592	28.5207	4	0.0120632	0.0630933	21.3771	2.9962	NaN	1	0	NaN	0.0120632	0.0510562	21.3771	2.9962	0	1.83199e-90	28.0671	28.0671	28.0671	0	0
	P28798	P28798	Granulins;Acrogranin;Granulin-1;Granulin-2;Granulin-3;Granulin-4;Granulin-5;Granulin-6;Granulin-7	Grn	3	3	3	6.5	6.5	6.5	63.458	0	7.1175	27.5535	10	0.012035	0.0612432	20.3928	2.99801	NaN	1	0	NaN	0.012035	0.0511724	20.3928	2.99801	0	2.57e-83	26.9067	26.9067	26.9067	0	0
	P55012	P55012	Solute carrier family 12 member 2	Slc12a2	2	2	2	1.7	1.7	1.7	131.03	0.0029155	-0.090477	26.1944	2	0.0120126	0.0682424	19.2394	2.99945	NaN	1	0	NaN	0.0120126	0.0580822	19.2394	2.99945	0	5.22513e-75	25.4918	25.4918	25.4918	0	0
	P83882	P83882	60S ribosomal protein L36a	Rpl36a	3	3	3	23.6	23.6	23.6	12.441	0	6.7815	30.2916	17	0.0120187	0.0652754	21.9319	2.99906	NaN	1	0	NaN	0.0120187	0.0550649	21.9319	2.99906	0	2.17676e-96	28.9941	28.9941	28.9941	0	0
	Q5SRX1	Q5SRX1	TOM1-like protein 2	Tom1l2	2	2	2	3.2	3.2	3.2	55.662	0	1.3887	26.6353	6	0.0120757	0.0625263	19.5034	2.99539	NaN	1	0	NaN	0.0120757	0.0501538	19.5034	2.99539	0	1.16167e-75	25.6058	25.6058	25.6058	0	0
	Q60597	Q60597	2-oxoglutarate dehydrogenase, mitochondrial	Ogdh	4	4	4	3.8	3.8	3.8	116.45	0	4.8987	29.3697	12	0.0120059	0.070375	18.0291	2.99988	NaN	1	0	NaN	0.0120059	0.060875	18.0291	2.99988	2.15124e-298	1.30347e-66	23.9777	23.9777	23.9777	0	0
	Q60931	Q60931	Voltage-dependent anion-selective channel protein 3	Vdac3	3	3	3	17.7	17.7	17.7	30.752	0	12.189	27.0771	6	0.0120142	0.0662353	19.5178	2.99935	NaN	1	0	NaN	0.0120142	0.0572973	19.5178	2.99935	0	4.68565e-77	25.8476	25.8476	25.8476	0	0
	Q62312	Q62312	TGF-beta receptor type-2	Tgfbr2	2	2	2	3	3	3	67.121	0	1.5066	25.1948	3	0.0120214	0.0643429	18.7153	2.99888	NaN	1	0	NaN	0.0120214	0.0536709	18.7153	2.99888	1,61015993979662E-320	1.7273e-71	24.8684	24.8684	24.8684	0	0
	Q8CBY8	Q8CBY8	Dynactin subunit 4	Dctn4	4	4	4	10.1	10.1	10.1	53.056	0	22.431	27.5673	7	0.0100299	0.0585263	20.0561	3.14032	0.822041	1	-6.3855	-1	3.05482e-13	0	26.4416	219.04	0	3.63935e-80	26.3789	26.3789	26.3789	0	0
	Q99L45	Q99L45	Eukaryotic translation initiation factor 2 subunit 2	Eif2s2	4	4	4	16.6	16.6	16.6	38.092	0	19.753	28.892	14	0.0120045	0.0714921	19.5743	2.99997	NaN	1	0	NaN	0.0120045	0.0651525	19.5743	2.99997	0	2.75716e-78	26.0591	26.0591	26.0591	0	0
	Q99L47	Q99L47	Hsc70-interacting protein	St13	16	16	16	37.7	37.7	37.7	41.655	0	222.75	34.8454	158	0.0014356	0.0194286	28.1941	4.84328	0.0882338	0.2691	13.1338	1.53175	0.0274665	0.0843243	15.0603	2.3778	0	8.87419e-12	34.396	9.37223	34.396	25.0238	0
	Q9CYI4	Q9CYI4	Putative RNA-binding protein Luc7-like 1	Luc7l	3	2	2	10	7.3	7.3	43.934	0	4.4548	27.9339	9	0.0138873	0.0690864	19.2052	2.88776	0.822041	1	-6.64687	-1	1.31689e-11	0.00177778	25.8521	116.96	0	8.35532e-78	25.9765	25.9765	25.9765	0	0
	Q9ERU9	Q9ERU9	E3 SUMO-protein ligase RanBP2	Ranbp2	3	3	3	1	1	1	341.12	0	0.88886	26.1596	4	0.0120301	0.063831	17.7821	2.99833	NaN	1	0	NaN	0.0120301	0.053	17.7821	2.99833	3.59023e-285	1.07024e-63	23.4294	23.4294	23.4294	0	0
	Q9WU78	Q9WU78	Programmed cell death 6-interacting protein	Pdcd6ip	5	5	5	6.4	6.4	6.4	96.023	0	11.785	28.0535	9	0.00901708	0.0557778	20.686	3.22453	0.822041	1	-6.41458	-1	4.24322e-14	0	27.1006	304.381	0	4.76985e-84	27.0277	27.0277	27.0277	0	0

## Sheet: GetGo analysis
Input
A total of 21 genes given as input, of which 21 are unique. Of these 21 matched at least one namespace with a total of 5742 matches in total. There were 0 unmatched genes
Namespace: cellular_component
Path/Term	Name	Direction	Ratio	Fisher-pv	Fisher-C-pv	Genes
GO:0005829	cytosol	ENRICHED	4124	3.970x10-06	1.330x10-04	CLTA DCTN4 EIF2S2 OGDH PDCD6IP PDE6D RANBP2 RPL36A S100A6 SDCBP ST13 TGFBR2
GO:0070062	extracellular exosome	enriched	3900	2.200x10-05	7.370x10-04	DDR1 GRN MTCH2 PDCD6IP S100A6 SDCBP SLC12A2 ST13 TOM1L2 VDAC2 VDAC3
Namespace: molecular_function
Path/Term	Name	Direction	Ratio	Fisher-pv	Fisher-C-pv	Genes
GO:0005515	protein binding	enriched	1969	2.030x10-04	0.00711	CLTA DCTN4 DDR1 EIF2S2 GRN LUC7L NOTCH2 PDCD6IP PDE6D RANBP2 S100A6 SDCBP SLC12A2 ST13 TGFBR2 TOM1L2 VDAC2
Namespace: REACT
Path/Term	Name	Direction	Ratio	Fisher-pv	Fisher-C-pv	Genes
R-HSA-1643685:0	Disease	ENRICHED	7048	1.340x10-04	0.01078	CLTA NOTCH2 PDCD6IP RANBP2 RPL36A TGFBR2
R-HSA-392499:0	Metabolism of proteins	ENRICHED	4376	5.860x10-04	0.04715	DCTN4 EIF2S2 RANBP2 RPL36A TGFBR2 VDAC2 VDAC3
Namespace: Manual
Path/Term	Name	Direction	Ratio	Fisher-pv	Fisher-C-pv	Genes
MAN:Sys-siRNA-1st	Syscilia-siRNA-1st	ENRICHED	4215	2.720x10-04	0.00218	DCTN4 EIF2S2 GRN NOTCH2 RANBP2 RPL36A S100A6 TGFBR2
Namespace: Uniprot-tissue
Path/Term	Name	Direction	Ratio	Fisher-pv	Fisher-C-pv	Genes
Liver	Liver	enriched	2510	2.690x10-04	0.00885	CLTA EIF2S2 GRN MTCH2 OGDH PDCD6IP RANBP2 S100A6 SDCBP ST13 TGFBR2 TOM1L2 VDAC2
